# Supplementary material for: Comparative transcriptome study of switchgrass (Panicum virgatum L.) homologous autopolyploid and its parental amphidiploid responding to consistent drought stress
Source: Biotechnol Biofuels. 2020 Oct 15;13:170. doi: 10.1186/s13068-020-01810-z (PMC7559793; doi:10.1186/s13068-020-01810-z)
Supplement: Supplementary file 6 — Additional file 6: Table S4. Annotation of DEmiR targets. [file 13068_2020_1810_MOESM6_ESM.xlsx]

## Sheet: 26 DEmiR
miRNA_Acc.	target	KO	GO	arabi.symbol	arabi.defline	rice.defline
sbi-miR399b	Pavir.3KG295800.1	K10581	0	ATUBC24,PHO2,UBC24	phosphate 2	ubiquitin conjugating enzyme protein, putative, expressed
sbi-miR399b	Pavir.3KG294200.1	K10581	0	ATUBC24,PHO2,UBC24	phosphate 2	ubiquitin conjugating enzyme protein, putative, expressed
sbi-miR399b	Pavir.9NG431100.1	K08360	GO:0016021	ACYB-2	Cytochrome b561/ferric reductase transmembrane protein family	cytochrome b561, putative, expressed
sbi-miR399b	Pavir.3KG560900.2	0	GO:0005525	ATRAB-F2A,ATRAB5A,ATRABF2A,RAB-F2A,RAB5A,RABF2A,RHA1	RAB homolog 1	ras-related protein, putative, expressed
sbi-miR399b	Pavir.3KG560900.1	K07889	GO:0005525	ARA-7,ARA7,ATRAB-F2B,ATRAB5B,ATRABF2B,RAB-F2B,RABF2B	Ras-related small GTP-binding family protein	ras-related protein, putative, expressed
sbi-miR399b	Pavir.5KG348500.1	0	GO:0055085,GO:0042626,GO:0016021,GO:0006810,GO:0005524,GO:0016887	ATMRP3,MRP3	multidrug resistance-associated protein 3	multidrug resistance-associated protein, putative, expressed
sbi-miR399b	Pavir.3NG327100.1	0	GO:0007264,GO:0005525	ARA-7,ARA7,ATRAB-F2B,ATRAB5B,ATRABF2B,RAB-F2B,RABF2B	Ras-related small GTP-binding family protein	ras-related protein, putative, expressed
sbi-miR399b	Pavir.2NG284600.1	0	GO:0055114,GO:0020037,GO:0016705,GO:0005506	CYP71B2	cytochrome P450, family 71, subfamily B, polypeptide 2	cytochrome P450, putative, expressed
sbi-miR399b	Pavir.3NG268400.1	K07889	GO:0005525	ARA-7,ARA7,ATRAB-F2B,ATRAB5B,ATRABF2B,RAB-F2B,RABF2B	Ras-related small GTP-binding family protein	ras-related protein, putative, expressed
sbi-miR399b	Pavir.5KG561100.4	0	0	LINC4	little nuclei4	expressed protein
sbi-miR399b	Pavir.5NG643900.1	0	GO:0016887,GO:0005524,GO:0055085,GO:0042626,GO:0016021,GO:0006810	ACN2,AtABCD1,CTS,PED3,PXA1	peroxisomal ABC transporter 1	ABC transporter, ATP-binding protein, putative, expressed
sbi-miR399b	Pavir.2KG446000.1	K00028	GO:0055114,GO:0004471,GO:0051287	NAD-ME1	NAD-dependent malic enzyme 1	NAD-dependent malic enzyme, mitochondrial precursor, putative, expressed
sbi-miR399b	Pavir.J053900.1	0	GO:0055114,GO:0020037,GO:0016705,GO:0005506	CYP71B2	cytochrome P450, family 71, subfamily B, polypeptide 2	cytochrome P450, putative, expressed
sbi-miR399b	Pavir.2NG159400.1	0	0	AtIDD4,IDD4	indeterminate(ID)-domain 4	ZOS9-17 - C2H2 zinc finger protein, expressed
sbi-miR398	Pavir.9KG201700.1	0	GO:0055114,GO:0020037,GO:0016705,GO:0005506	CYP71B13	cytochrome P450, family 71, subfamily B, polypeptide 13	cytochrome P450, putative, expressed
sbi-miR398	Pavir.9NG593500.1	K04565	GO:0055114,GO:0046872,GO:0006801	CSD1	copper/zinc superoxide dismutase 1	copper/zinc superoxide dismutase, putative, expressed
sbi-miR398	Pavir.9NG593500.2	K04565	GO:0055114,GO:0046872,GO:0006801	CSD1	copper/zinc superoxide dismutase 1	copper/zinc superoxide dismutase, putative, expressed
sbi-miR398	Pavir.2KG573400.2	K04565	GO:0055114,GO:0046872,GO:0006801	CSD1	copper/zinc superoxide dismutase 1	copper/zinc superoxide dismutase, putative, expressed
sbi-miR398	Pavir.2NG623900.3	0	GO:0055114,GO:0046872,GO:0006801	CSD1	copper/zinc superoxide dismutase 1	copper/zinc superoxide dismutase, putative, expressed
sbi-miR398	Pavir.2NG623900.2	K04565	GO:0055114,GO:0046872,GO:0006801	CSD1	copper/zinc superoxide dismutase 1	copper/zinc superoxide dismutase, putative, expressed
sbi-miR398	Pavir.7KG220500.1	0	0	0	basic helix-loop-helix (bHLH) DNA-binding superfamily protein	ethylene-responsive protein related, putative, expressed
sbi-miR398	Pavir.7KG220500.2	0	0	0	basic helix-loop-helix (bHLH) DNA-binding superfamily protein	ethylene-responsive protein related, putative, expressed
sbi-miR398	Pavir.7NG297300.1	K04569	GO:0046872,GO:0030001,GO:0055114,GO:0006801,GO:0016532,GO:0005507	ATCCS,CCS	copper chaperone for SOD1	copper chaperone for superoxide dismutase, putative, expressed
sbi-miR398	Pavir.7KG293700.1	0	0	ATCCS,CCS	copper chaperone for SOD1	copper chaperone for superoxide dismutase, putative, expressed
sbi-miR398	Pavir.6KG061300.1	K12811	GO:0005524,GO:0003676	0	P-loop containing nucleoside triphosphate hydrolases superfamily protein	transposon protein, putative, CACTA, En/Spm sub-class, expressed
sbi-miR398	Pavir.6KG061300.3	K12811	GO:0005524,GO:0003676	0	P-loop containing nucleoside triphosphate hydrolases superfamily protein	transposon protein, putative, CACTA, En/Spm sub-class, expressed
sbi-miR398	Pavir.6KG061300.2	K12811	GO:0005524,GO:0003676	0	P-loop containing nucleoside triphosphate hydrolases superfamily protein	transposon protein, putative, CACTA, En/Spm sub-class, expressed
sbi-miR398	Pavir.7NG338200.1	K03671	GO:0045454,GO:0015035,GO:0006662	ATHM4,ATM4,TRX-M4	thioredoxin M-type 4	thioredoxin, putative, expressed
sbi-miR398	Pavir.7KG054300.5	0	0	0	AAR2 protein family	expressed protein
sbi-miR398	Pavir.7KG054300.3	0	0	0	AAR2 protein family	expressed protein
sbi-miR398	Pavir.7KG054300.6	0	0	0	AAR2 protein family	expressed protein
sbi-miR398	Pavir.7KG054300.1	K13205	0	0	AAR2 protein family	expressed protein
sbi-miR398	Pavir.7KG054300.4	0	0	0	AAR2 protein family	expressed protein
sbi-miR398	Pavir.7KG054300.2	K13205	0	0	AAR2 protein family	expressed protein
sbi-miR398	Pavir.7KG054300.8	0	0	0	AAR2 protein family	expressed protein
sbi-miR398	Pavir.7KG054300.7	0	0	0	AAR2 protein family	expressed protein
sbi-miR528	Pavir.2NG302200.6	0	0	0	0	0
sbi-miR528	Pavir.2NG302200.7	0	0	0	0	0
sbi-miR528	Pavir.2NG302200.5	0	0	0	0	0
sbi-miR528	Pavir.2NG547000.1	0	GO:0009055	0	Cupredoxin superfamily protein	plastocyanin-like domain containing protein, putative, expressed
sbi-miR528	Pavir.6KG413000.2	K04565	GO:0055114,GO:0046872,GO:0006801,GO:0071486,GO:0034599,GO:0009507	CSD2,CZSOD2	copper/zinc superoxide dismutase 2	copper/zinc superoxide dismutase, putative, expressed
sbi-miR528	Pavir.6NG362500.1	K04565	GO:0055114,GO:0046872,GO:0006801,GO:0071486,GO:0034599,GO:0009507	CSD2,CZSOD2	copper/zinc superoxide dismutase 2	copper/zinc superoxide dismutase, putative, expressed
sbi-miR528	Pavir.6KG413000.1	K04565	GO:0055114,GO:0046872,GO:0006801,GO:0071486,GO:0034599,GO:0009507	CSD2,CZSOD2	copper/zinc superoxide dismutase 2	copper/zinc superoxide dismutase, putative, expressed
sbi-miR528	Pavir.5NG576700.1	K02973	GO:0006412,GO:0005840,GO:0005622,GO:0003735	0	Ribosomal protein S12/S23 family protein	40S ribosomal protein S23, putative, expressed
sbi-miR528	Pavir.5KG607200.1	K02973	GO:0006412,GO:0005840,GO:0005622,GO:0003735	0	Ribosomal protein S12/S23 family protein	40S ribosomal protein S23, putative, expressed
sbi-miR528	Pavir.5KG639200.1	K02973	GO:0006412,GO:0005840,GO:0005622,GO:0003735	0	Ribosomal protein S12/S23 family protein	40S ribosomal protein S23, putative, expressed
sbi-miR528	Pavir.5KG081200.1	0	0	ATPP2-A1,ATPP2A-1,PP2-A1	phloem protein 2-A1	PHLOEM 2-LIKE A5, putative, expressed
sbi-miR528	Pavir.6NG088100.1	K00422	GO:0055114,GO:0004097,GO:0016491,GO:0008152	0	0	polyphenol oxidase, putative, expressed
sbi-miR528	Pavir.5NG397300.1	0	0	0	0	expressed protein
sbi-miR528	Pavir.9NG063900.1	0	0	0	0	expressed protein
sbi-miR528	Pavir.1NG047000.1	0	0	0	0	expressed protein
sbi-miR528	Pavir.J579200.2	0	0	0	ARM repeat superfamily protein	0
sbi-miR528	Pavir.J579200.4	0	0	0	ARM repeat superfamily protein	0
sbi-miR528	Pavir.J579200.1	0	0	0	ARM repeat superfamily protein	0
sbi-miR528	Pavir.J579200.3	0	0	0	ARM repeat superfamily protein	0
sbi-miR528	Pavir.5KG196200.1	0	GO:0006950	AtLEA5,SAG21	senescence-associated gene 21	late embryogenesis abundant protein, putative, expressed
sbi-miR528	Pavir.4NG191000.1	K05909	GO:0055114,GO:0016491,GO:0005507	ATLAC17,LAC17	laccase 17	laccase precursor protein, putative, expressed
sbi-miR528	Pavir.9NG043600.2	0	GO:0008080	0	Acyl-CoA N-acyltransferases (NAT) superfamily protein	HLS, putative, expressed
sbi-miR528	Pavir.6KG062300.4	0	0	0	0	0
sbi-miR528	Pavir.9NG043600.1	0	GO:0008080	0	Acyl-CoA N-acyltransferases (NAT) superfamily protein	HLS, putative, expressed
sbi-miR528	Pavir.6KG062300.3	0	0	0	0	0
sbi-miR528	Pavir.6KG062300.2	0	0	0	0	0
sbi-miR528	Pavir.6KG062300.1	0	0	0	0	0
sbi-miR528	Pavir.8NG025800.1	0	GO:0009966	TAP46	2A phosphatase associated protein of 46 kD	PP2A regulatory subunit TAP46, putative, expressed
sbi-miR528	Pavir.J632400.1	0	0	0	0	0
sbi-miR528	Pavir.9NG767000.1	K08242	GO:0008168,GO:0008152,GO:0006694	CVP1,FRL1,SMT2	sterol methyltransferase 2	C-methyltransferase, putative, expressed
sbi-miR528	Pavir.9KG579400.1	K08242	GO:0008168,GO:0008152,GO:0006694	CVP1,FRL1,SMT2	sterol methyltransferase 2	C-methyltransferase, putative, expressed
sbi-miR528	Pavir.1NG028200.3	0	GO:0003824	CAS1	cycloartenol synthase 1	cycloartenol synthase, putative, expressed
sbi-miR528	Pavir.4KG213000.1	0	0	0	Cupredoxin superfamily protein	plastocyanin-like domain containing protein, putative, expressed
sbi-miR528	Pavir.5KG478600.1	0	GO:0055114,GO:0016491	ATPAO5,PAO5	polyamine oxidase 5	peroxisomal N-acetyl-spermine/spermidine oxidase precursor, putative, expressed
sbi-miR528	Pavir.2NG200900.2	0	0	emb2473,MIRO1	MIRO-related GTP-ase 1	ATP/GTP/Ca++ binding protein, putative, expressed
sbi-miR528	Pavir.2NG200900.1	K07870	GO:0007264,GO:0005525	emb2473,MIRO1	MIRO-related GTP-ase 1	ATP/GTP/Ca++ binding protein, putative, expressed
sbi-miR528	Pavir.5KG017100.1	0	GO:0006888,GO:0005622,GO:0005801	0	SNARE-like superfamily protein	trafficking protein particle complex subunit 1, putative, expressed
sbi-miR528	Pavir.5KG018300.1	0	GO:0006888,GO:0005622,GO:0005801	0	SNARE-like superfamily protein	trafficking protein particle complex subunit 1, putative, expressed
sbi-miR528	Pavir.4NG130500.3	0	0	ATHVA22A,HVA22A	HVA22 homologue A	HVA22, putative, expressed
sbi-miR528	Pavir.4NG130500.1	0	0	ATHVA22A,HVA22A	HVA22 homologue A	HVA22, putative, expressed
sbi-miR528	Pavir.4NG130500.2	0	0	ATHVA22A,HVA22A	HVA22 homologue A	HVA22, putative, expressed
sbi-miR528	Pavir.1KG466900.1	0	GO:0055114,GO:0020037,GO:0016705,GO:0005506	CYP707A1	cytochrome P450, family 707, subfamily A, polypeptide 1	cytochrome P450, putative, expressed
sbi-miR528	Pavir.8NG262000.2	0	GO:0006468,GO:0005524,GO:0004672	CRK25	cysteine-rich RLK (RECEPTOR-like protein kinase) 25	protein kinase domain containing protein, expressed
sbi-miR528	Pavir.8NG262000.1	0	GO:0006468,GO:0005524,GO:0004672	CRK25	cysteine-rich RLK (RECEPTOR-like protein kinase) 25	protein kinase domain containing protein, expressed
sbi-miR528	Pavir.5NG517600.1	0	GO:0045017,GO:0004144	0	O-acyltransferase (WSD1-like) family protein	wax synthase, putative, expressed
sbi-miR528	Pavir.J290900.1	K02113	GO:0046933,GO:0015986	ATPD	ATP synthase delta-subunit gene	ATP synthase F1, delta subunit family protein, putative, expressed
sbi-miR528	Pavir.1KG450000.1	0	0	TIM13	translocase of the inner mitochondrial membrane 13	mitochondrial import inner membrane translocase subunit Tim, putative, expressed
sbi-miR528	Pavir.9KG208900.2	0	GO:0006426,GO:0005737,GO:0005524,GO:0004820,GO:0000166	EDD,EDD1	glycine-tRNA ligases	glycyl-tRNA synthetase 2, chloroplast/mitochondrial precursor, putative, expressed
sbi-miR528	Pavir.9KG208900.1	0	GO:0006426,GO:0005737,GO:0005524,GO:0004820,GO:0000166	EDD,EDD1	glycine-tRNA ligases	glycyl-tRNA synthetase 2, chloroplast/mitochondrial precursor, putative, expressed
sbi-miR408	Pavir.6KG319400.1	0	GO:0009055	0	Cupredoxin superfamily protein	plastocyanin-like domain containing protein, putative, expressed
sbi-miR408	Pavir.9NG156800.1	K16075	0	ATMGT10,GMN10,MGT10,MRS2-11	magnesium (Mg) transporter 10	CorA-like magnesium transporter protein, putative, expressed
sbi-miR408	Pavir.4NG020900.1	0	0	0	0	expressed protein
sbi-miR399a	Pavir.3KG295800.1	K10581	0	ATUBC24,PHO2,UBC24	phosphate 2	ubiquitin conjugating enzyme protein, putative, expressed
sbi-miR399a	Pavir.3KG294200.1	K10581	0	ATUBC24,PHO2,UBC24	phosphate 2	ubiquitin conjugating enzyme protein, putative, expressed
sbi-miR399a	Pavir.5NG422000.1	0	GO:0043565,GO:0006355,GO:0003700	ATWRKY28,WRKY28	WRKY DNA-binding protein 28	WRKY16, expressed
sbi-miR399a	Pavir.9NG431100.1	K08360	GO:0016021	ACYB-2	Cytochrome b561/ferric reductase transmembrane protein family	cytochrome b561, putative, expressed
sbi-miR399a	Pavir.2NG446500.2	0	GO:0008270,GO:0005622	0	B-box type zinc finger family protein	B-box zinc finger family protein, putative, expressed
sbi-miR399a	Pavir.2KG529900.13	K08064	GO:0006355,GO:0003700	ATHAP2C,HAP2C,NF-YA3	nuclear factor Y, subunit A3	nuclear transcription factor Y subunit, putative, expressed
sbi-miR399a	Pavir.2KG529900.10	K08064	GO:0006355,GO:0003700	ATHAP2C,HAP2C,NF-YA3	nuclear factor Y, subunit A3	nuclear transcription factor Y subunit, putative, expressed
sbi-miR399a	Pavir.2KG529900.7	K08064	GO:0006355,GO:0003700	ATHAP2C,HAP2C,NF-YA3	nuclear factor Y, subunit A3	nuclear transcription factor Y subunit, putative, expressed
sbi-miR399a	Pavir.2KG529900.2	K08064	GO:0006355,GO:0003700	ATHAP2C,HAP2C,NF-YA3	nuclear factor Y, subunit A3	nuclear transcription factor Y subunit, putative, expressed
sbi-miR399a	Pavir.2KG529900.1	K08064	GO:0006355,GO:0003700	ATHAP2C,HAP2C,NF-YA3	nuclear factor Y, subunit A3	nuclear transcription factor Y subunit, putative, expressed
sbi-miR399a	Pavir.7KG186200.1	0	0	ATCPSF160,CPSF160	cleavage and polyadenylation specificity factor 160	cleavage and polyadenylation specificity factor subunit 1, putative, expressed
sbi-miR399a	Pavir.4NG017900.1	0	0	0	0	expressed protein
sbi-miR399a	Pavir.9NG184400.3	0	GO:0016787	BSL2	BRI1 suppressor 1 (BSU1)-like 2	serine/threonine protein phosphatase, putative, expressed
sbi-miR399a	Pavir.J366500.2	0	0	0	SIT4 phosphatase-associated family protein	SIT4 phosphatase-associated protein domain containing protein, expressed
sbi-miR399a	Pavir.J366500.1	0	0	0	SIT4 phosphatase-associated family protein	SIT4 phosphatase-associated protein domain containing protein, expressed
sbi-miR399d	Pavir.3KG295800.1	K10581	0	ATUBC24,PHO2,UBC24	phosphate 2	ubiquitin conjugating enzyme protein, putative, expressed
sbi-miR399d	Pavir.3KG294200.1	K10581	0	ATUBC24,PHO2,UBC24	phosphate 2	ubiquitin conjugating enzyme protein, putative, expressed
sbi-miR399d	Pavir.7KG418500.1	K03255	0	0	Tetratricopeptide repeat (TPR)-like superfamily protein	tetratricopeptide repeat domain containing protein, putative, expressed
sbi-miR399d	Pavir.9KG055700.2	0	0	0	0	0
sbi-miR399d	Pavir.9KG055700.1	0	0	0	0	0
sbi-miR399d	Pavir.9NG144500.1	0	0	0	0	expressed protein
sbi-miR399d	Pavir.9NG144500.3	0	0	0	0	expressed protein
sbi-miR399d	Pavir.9NG144500.2	0	0	0	0	expressed protein
sbi-miR399d	Pavir.9KG034500.1	0	0	0	0	expressed protein
sbi-miR399d	Pavir.5NG422000.1	0	GO:0043565,GO:0006355,GO:0003700	ATWRKY28,WRKY28	WRKY DNA-binding protein 28	WRKY16, expressed
sbi-miR399d	Pavir.1NG500200.1	0	0	0	Tetratricopeptide repeat (TPR)-like superfamily protein	PPR repeat domain containing protein, putative, expressed
sbi-miR399d	Pavir.7NG377500.2	K03255	0	0	Tetratricopeptide repeat (TPR)-like superfamily protein	tetratricopeptide repeat domain containing protein, putative, expressed
sbi-miR399d	Pavir.7NG377500.1	K03255	0	0	Tetratricopeptide repeat (TPR)-like superfamily protein	tetratricopeptide repeat domain containing protein, putative, expressed
sbi-miR399d	Pavir.2NG027700.1	K14411	GO:0003676	0	RNA-binding (RRM/RBD/RNP motifs) family protein	RNA recognition motif containing protein, putative, expressed
sbi-miR399d	Pavir.9NG431100.1	K08360	GO:0016021	ACYB-2	Cytochrome b561/ferric reductase transmembrane protein family	cytochrome b561, putative, expressed
sbi-miR399d	Pavir.5KG406700.1	0	GO:0016887,GO:0005524,GO:0016020	ABCG40,ATABCG40,ATPDR12,PDR12	pleiotropic drug resistance 12	pleiotropic drug resistance protein, putative, expressed
sbi-miR399d	Pavir.5KG412700.1	0	GO:0016887,GO:0005524,GO:0016020	ABCG40,ATABCG40,ATPDR12,PDR12	pleiotropic drug resistance 12	pleiotropic drug resistance protein, putative, expressed
sbi-miR399d	Pavir.6KG062300.3	0	0	0	0	0
sbi-miR399d	Pavir.6KG062300.2	0	0	0	0	0
sbi-miR399d	Pavir.9KG437500.1	0	GO:0016758,GO:0008152	UGT71B5	UDP-glucosyl transferase 71B5	anthocyanidin 5,3-O-glucosyltransferase, putative, expressed
sbi-miR399d	Pavir.9NG184400.3	0	GO:0016787	BSL2	BRI1 suppressor 1 (BSU1)-like 2	serine/threonine protein phosphatase, putative, expressed
sbi-miR399d	Pavir.3KG560900.2	0	GO:0005525	ATRAB-F2A,ATRAB5A,ATRABF2A,RAB-F2A,RAB5A,RABF2A,RHA1	RAB homolog 1	ras-related protein, putative, expressed
sbi-miR399d	Pavir.3KG560900.1	K07889	GO:0005525	ARA-7,ARA7,ATRAB-F2B,ATRAB5B,ATRABF2B,RAB-F2B,RABF2B	Ras-related small GTP-binding family protein	ras-related protein, putative, expressed
sbi-miR399d	Pavir.5KG561100.4	0	0	LINC4	little nuclei4	expressed protein
sbi-miR399d	Pavir.2KG529900.13	K08064	GO:0006355,GO:0003700	ATHAP2C,HAP2C,NF-YA3	nuclear factor Y, subunit A3	nuclear transcription factor Y subunit, putative, expressed
sbi-miR399d	Pavir.2KG529900.10	K08064	GO:0006355,GO:0003700	ATHAP2C,HAP2C,NF-YA3	nuclear factor Y, subunit A3	nuclear transcription factor Y subunit, putative, expressed
sbi-miR399d	Pavir.2KG529900.7	K08064	GO:0006355,GO:0003700	ATHAP2C,HAP2C,NF-YA3	nuclear factor Y, subunit A3	nuclear transcription factor Y subunit, putative, expressed
sbi-miR399d	Pavir.2KG529900.2	K08064	GO:0006355,GO:0003700	ATHAP2C,HAP2C,NF-YA3	nuclear factor Y, subunit A3	nuclear transcription factor Y subunit, putative, expressed
sbi-miR399d	Pavir.2KG529900.1	K08064	GO:0006355,GO:0003700	ATHAP2C,HAP2C,NF-YA3	nuclear factor Y, subunit A3	nuclear transcription factor Y subunit, putative, expressed
sbi-miR399d	Pavir.1NG186900.1	0	0	BTI2,RTNLB2	VIRB2-interacting protein 2	reticulon domain containing protein, putative, expressed
sbi-miR399d	Pavir.3NG327100.1	0	GO:0007264,GO:0005525	ARA-7,ARA7,ATRAB-F2B,ATRAB5B,ATRABF2B,RAB-F2B,RABF2B	Ras-related small GTP-binding family protein	ras-related protein, putative, expressed
sbi-miR399d	Pavir.2NG284600.1	0	GO:0055114,GO:0020037,GO:0016705,GO:0005506	CYP71B2	cytochrome P450, family 71, subfamily B, polypeptide 2	cytochrome P450, putative, expressed
sbi-miR399d	Pavir.3NG268400.1	K07889	GO:0005525	ARA-7,ARA7,ATRAB-F2B,ATRAB5B,ATRABF2B,RAB-F2B,RABF2B	Ras-related small GTP-binding family protein	ras-related protein, putative, expressed
sbi-miR159b	Pavir.1KG456900.1	0	0	0	0	transposon protein, putative, unclassified, expressed
sbi-miR159b	Pavir.2KG357100.1	K11855	0	UBP17	ubiquitin-specific protease 17	ubiquitin carboxyl-terminal hydrolase domain containing protein, expressed
sbi-miR159b	Pavir.1KG539900.1	0	GO:0008374,GO:0006629	ATPSAT1,PSAT1	phospholipid sterol acyl transferase 1	lecithine cholesterol acyltransferase, putative, expressed
sbi-miR159b	Pavir.1KG539900.2	0	GO:0008374,GO:0006629	ATPSAT1,PSAT1	phospholipid sterol acyl transferase 1	lecithine cholesterol acyltransferase, putative, expressed
sbi-miR159b	Pavir.3NG066700.2	0	GO:0008168,GO:0008152	0	S-adenosyl-L-methionine-dependent methyltransferases superfamily protein	SAM-dependent methyltransferase, putative, expressed
sbi-miR159b	Pavir.3NG066700.1	K18162	GO:0008168,GO:0008152	0	S-adenosyl-L-methionine-dependent methyltransferases superfamily protein	SAM-dependent methyltransferase, putative, expressed
sbi-miR159b	Pavir.9NG154000.1	K01535	GO:0046872,GO:0000166	AHA11,HA11	H(+)-ATPase 11	plasma membrane ATPase, putative, expressed
sbi-miR159b	Pavir.5KG253200.1	0	0	0	0	0
sbi-miR159b	Pavir.2NG361200.1	K11855	0	UBP17	ubiquitin-specific protease 17	ubiquitin carboxyl-terminal hydrolase family protein, expressed
sbi-miR159b	Pavir.8NG341400.1	0	0	0	Calcium-binding EF-hand family protein	peflin, putative, expressed
sbi-miR159b	Pavir.3KG018700.2	0	GO:0005509	0	Calcium-binding EF-hand family protein	peflin, putative, expressed
sbi-miR159b	Pavir.3KG018700.4	0	GO:0005509	0	Calcium-binding EF-hand family protein	peflin, putative, expressed
sbi-miR159b	Pavir.8NG025000.2	0	GO:0005509	0	Calcium-binding EF-hand family protein	peflin, putative, expressed
sbi-miR159b	Pavir.9NG431400.1	0	GO:0008168,GO:0008152	NMT1,PEAMT,XPL1	S-adenosyl-L-methionine-dependent methyltransferases superfamily protein	methyltransferase domain containing protein, putative, expressed
sbi-miR159b	Pavir.9KG276800.4	0	GO:0008168,GO:0008152	MENG	S-adenosyl-L-methionine-dependent methyltransferases superfamily protein	methyltransferase domain containing protein, putative, expressed
sbi-miR159b	Pavir.9KG276800.2	0	GO:0008168,GO:0008152	MENG	S-adenosyl-L-methionine-dependent methyltransferases superfamily protein	methyltransferase domain containing protein, putative, expressed
sbi-miR159b	Pavir.9KG276800.1	0	GO:0008168,GO:0008152	NMT1,PEAMT,XPL1	S-adenosyl-L-methionine-dependent methyltransferases superfamily protein	methyltransferase domain containing protein, putative, expressed
sbi-miR159b	Pavir.9KG276800.3	0	GO:0008168,GO:0008152	MENG	S-adenosyl-L-methionine-dependent methyltransferases superfamily protein	methyltransferase domain containing protein, putative, expressed
sbi-miR159b	Pavir.9NG079800.1	0	0	TCP2	TEOSINTE BRANCHED 1, cycloidea and PCF transcription factor 2	TCP family transcription factor, putative, expressed
sbi-miR159b	Pavir.1KG541700.2	0	GO:0005515,GO:0008236,GO:0006508	0	Peptidase S41 family protein	OsCttP2 - Putative C-terminal processing peptidase homologue, expressed
sbi-miR159b	Pavir.6KG152700.1	0	0	0	0	0
sbi-miR159b	Pavir.3KG032500.1	0	GO:0007165	0	Rho GTPase activating protein with PAK-box/P21-Rho-binding domain	rhoGAP domain containing protein, expressed
sbi-miR159b	Pavir.1KG541700.1	0	GO:0005515,GO:0008236,GO:0006508	0	Peptidase S41 family protein	OsCttP2 - Putative C-terminal processing peptidase homologue, expressed
sbi-miR159b	Pavir.6NG056200.1	K08232	GO:0055114,GO:0016491	MDAR6	monodehydroascorbate reductase 6	monodehydroascorbate reductase, putative, expressed
sbi-miR159b	Pavir.6NG056200.2	K08232	GO:0055114,GO:0016491	MDAR6	monodehydroascorbate reductase 6	monodehydroascorbate reductase, putative, expressed
sbi-miR159b	Pavir.5KG684100.1	0	GO:0006383,GO:0005666,GO:0003899,GO:0003677	0	RNA polymerase III RPC4	RNA polymerase III RPC4 domain containing protein, expressed
sbi-miR159b	Pavir.4KG214000.1	0	GO:0009055	0	Cupredoxin superfamily protein	plastocyanin-like domain containing protein, putative, expressed
sbi-miR159b	Pavir.1KG018200.3	0	GO:0006914,GO:0005737	APG5,ATATG5,ATG5	autophagy protein Apg5 family	autophagy protein 5, putative, expressed
sbi-miR159b	Pavir.6NG318700.3	K09571	GO:0006457	ATFKBP62,FKBP62,ROF1	rotamase FKBP 1	peptidyl-prolyl isomerase, putative, expressed
sbi-miR159b	Pavir.6NG318700.2	K09571	GO:0006457	ATFKBP62,FKBP62,ROF1	rotamase FKBP 1	peptidyl-prolyl isomerase, putative, expressed
sbi-miR159b	Pavir.6NG318700.1	K09571	GO:0006457	ATFKBP62,FKBP62,ROF1	rotamase FKBP 1	peptidyl-prolyl isomerase, putative, expressed
sbi-miR159b	Pavir.6NG318700.4	0	GO:0006457	ATFKBP62,FKBP62,ROF1	rotamase FKBP 1	peptidyl-prolyl isomerase, putative, expressed
sbi-miR159b	Pavir.9NG531100.1	0	0	0	0	0
sbi-miR159b	Pavir.5KG379800.1	0	GO:0006355	FRS5	FAR1-related sequence 5	transposon protein, putative, unclassified, expressed
sbi-miR397-5p	Pavir.5NG584800.1	K05909	GO:0055114,GO:0016491,GO:0005507	ATLAC17,LAC17	laccase 17	laccase precursor protein, putative, expressed
sbi-miR397-5p	Pavir.5KG622300.1	K05909	GO:0055114,GO:0016491,GO:0005507	ATLAC17,LAC17	laccase 17	laccase precursor protein, putative, expressed
sbi-miR397-5p	Pavir.9NG771400.1	0	GO:0007165	CIPK9,PKS6,SnRK3.12	CBL-interacting protein kinase 9	CAMK_KIN1/SNF1/Nim1_like.15 - CAMK includes calcium/calmodulin depedent protein kinases, expressed
sbi-miR397-5p	Pavir.2NG250900.1	0	0	0	Haloacid dehalogenase-like hydrolase (HAD) superfamily protein	cbbY protein-related, putative, expressed
sbi-miR397-5p	Pavir.5NG584700.2	0	GO:0005507,GO:0055114,GO:0016491	ATLAC17,LAC17	laccase 17	laccase precursor protein, putative, expressed
sbi-miR397-5p	Pavir.5NG584700.1	K05909	GO:0055114,GO:0016491,GO:0005507	ATLAC17,LAC17	laccase 17	laccase precursor protein, putative, expressed
sbi-miR397-5p	Pavir.9NG700300.1	K05909	GO:0055114,GO:0016491,GO:0005507	ATLAC17,LAC17	laccase 17	laccase precursor protein, putative, expressed
sbi-miR397-5p	Pavir.9KG493900.2	K05909	GO:0055114,GO:0016491,GO:0005507	ATLAC17,LAC17	laccase 17	laccase precursor protein, putative, expressed
sbi-miR397-5p	Pavir.9KG493900.1	K05909	GO:0055114,GO:0016491,GO:0005507	ATLAC17,LAC17	laccase 17	laccase precursor protein, putative, expressed
sbi-miR397-5p	Pavir.4NG191000.1	K05909	GO:0055114,GO:0016491,GO:0005507	ATLAC17,LAC17	laccase 17	laccase precursor protein, putative, expressed
sbi-miR397-5p	Pavir.5KG625500.4	0	0	0	Nucleotidyltransferase family protein	expressed protein
sbi-miR397-5p	Pavir.5KG625500.1	0	0	0	Nucleotidyltransferase family protein	expressed protein
sbi-miR397-5p	Pavir.5KG625500.3	0	0	0	Nucleotidyltransferase family protein	expressed protein
sbi-miR397-5p	Pavir.5KG625500.2	0	0	0	Nucleotidyltransferase family protein	expressed protein
sbi-miR397-5p	Pavir.3KG409900.1	0	0	0	0	0
sbi-miR397-5p	Pavir.6KG233400.7	0	GO:0005515	UBQ8	ubiquitin 8	ubiquitin family protein, putative, expressed
sbi-miR397-5p	Pavir.6KG233400.6	0	GO:0005515	UBQ8	ubiquitin 8	ubiquitin family protein, putative, expressed
sbi-miR397-5p	Pavir.6KG233400.8	0	GO:0005515	UBQ8	ubiquitin 8	ubiquitin family protein, putative, expressed
sbi-miR397-5p	Pavir.6KG233400.5	0	0	0	0	0
sbi-miR397-5p	Pavir.6KG233400.4	0	0	0	0	0
sbi-miR397-5p	Pavir.6KG233400.1	0	GO:0005515	UBQ8	ubiquitin 8	ubiquitin family protein, putative, expressed
sbi-miR397-5p	Pavir.6KG233400.3	0	0	0	0	0
sbi-miR397-5p	Pavir.6KG233400.2	0	0	0	0	0
sbi-miR397-5p	Pavir.7NG309700.1	0	0	ATGLR3.3,GLR3.3	glutamate receptor 3.3	glutamate receptor, putative, expressed
sbi-miR397-5p	Pavir.7KG307100.3	K05387	GO:0016020,GO:0004970	ATGLR3.3,GLR3.3	glutamate receptor 3.3	glutamate receptor, putative, expressed
sbi-miR397-5p	Pavir.7KG307100.2	K05387	GO:0016020,GO:0004970	ATGLR3.3,GLR3.3	glutamate receptor 3.3	glutamate receptor, putative, expressed
sbi-miR397-5p	Pavir.7KG307100.1	K05387	GO:0016020,GO:0004970	ATGLR3.3,GLR3.3	glutamate receptor 3.3	glutamate receptor, putative, expressed
sbi-miR397-5p	Pavir.9KG548000.1	0	GO:0007165	CIPK9,PKS6,SnRK3.12	CBL-interacting protein kinase 9	CAMK_KIN1/SNF1/Nim1_like.15 - CAMK includes calcium/calmodulin depedent protein kinases, expressed
sbi-miR397-5p	Pavir.5KG279900.1	0	0	0	NB-ARC domain-containing disease resistance protein	NB-ARC domain containing protein, expressed
sbi-miR397-5p	Pavir.5KG279900.2	0	0	0	NB-ARC domain-containing disease resistance protein	NB-ARC domain containing protein, expressed
sbi-miR397-5p	Pavir.1KG384700.1	0	0	0	0	0
sbi-miR397-5p	Pavir.5KG369900.1	0	0	0	0	0
sbi-miR397-5p	Pavir.J732900.1	0	0	0	0	expressed protein
sbi-miR397-5p	Pavir.1KG029500.1	0	0	LPA2	low psii accumulation2	expressed protein
sbi-miR397-5p	Pavir.5KG080500.2	0	GO:0008270,GO:0005515	0	RING/U-box superfamily protein	zinc finger, C3HC4 type domain containing protein, expressed
sbi-miR397-5p	Pavir.5KG080500.1	0	GO:0008270,GO:0005515	0	RING/U-box superfamily protein	zinc finger, C3HC4 type domain containing protein, expressed
sbi-miR397-5p	Pavir.J582800.1	0	0	0	0	0
sbi-miR397-5p	Pavir.3NG172700.1	K05356	GO:0008299,GO:0016765,GO:0015979	SPS1	solanesyl diphosphate synthase 1	polyprenyl synthetase, putative, expressed
sbi-miR397-5p	Pavir.5NG585100.1	K05909	GO:0055114,GO:0016491,GO:0005507	ATLAC2,LAC2	laccase 2	laccase precursor protein, putative, expressed
sbi-miR397-5p	Pavir.5KG623300.1	K05909	GO:0055114,GO:0016491,GO:0005507	ATLAC2,LAC2	laccase 2	laccase precursor protein, putative, expressed
sbi-miR397-5p	Pavir.9NG069700.2	K09539	0	0	Chaperone DnaJ-domain superfamily protein	heat shock protein DnaJ, putative, expressed
sbi-miR397-5p	Pavir.9NG069700.3	K09539	0	0	Chaperone DnaJ-domain superfamily protein	heat shock protein DnaJ, putative, expressed
sbi-miR397-5p	Pavir.9NG069700.4	K09539	0	0	Chaperone DnaJ-domain superfamily protein	heat shock protein DnaJ, putative, expressed
sbi-miR397-5p	Pavir.9NG069700.1	K09539	0	0	Chaperone DnaJ-domain superfamily protein	heat shock protein DnaJ, putative, expressed
sbi-miR397-5p	Pavir.3NG168900.1	0	GO:0055114,GO:0016491,GO:0005507	0	Laccase/Diphenol oxidase family protein	laccase precursor protein, putative, expressed
sbi-miR397-5p	Pavir.3KG266100.2	0	GO:0005507,GO:0055114,GO:0016491	LAC7	laccase 7	laccase precursor protein, putative, expressed
sbi-miR397-5p	Pavir.3KG266100.1	K05909	GO:0055114,GO:0016491,GO:0005507	LAC7	laccase 7	laccase precursor protein, putative, expressed
sbi-miR397-5p	Pavir.9NG751300.1	K14525	GO:0003676	0	Alba DNA/RNA-binding protein	protein of unknown function domain containing protein, expressed
sbi-miR397-5p	Pavir.1NG308000.1	K14498	GO:0006468,GO:0005524,GO:0004672	SNRK2-10,SNRK2.10,SRK2B	SNF1-related protein kinase 2.10	CAMK_CAMK_like.13 - CAMK includes calcium/calmodulin depedent protein kinases, expressed
sbi-miR397-5p	Pavir.1KG331900.1	K14498	GO:0006468,GO:0005524,GO:0004672	SNRK2-10,SNRK2.10,SRK2B	SNF1-related protein kinase 2.10	CAMK_CAMK_like.13 - CAMK includes calcium/calmodulin depedent protein kinases, expressed
sbi-miR397-5p	Pavir.5KG013700.2	0	0	ATGLK1,GLK1,GPRI1	GBF\'s pro-rich region-interacting factor 1	myb-like DNA-binding domain containing protein, expressed
sbi-miR397-5p	Pavir.5KG013700.1	0	0	ATGLK1,GLK1,GPRI1	GBF\'s pro-rich region-interacting factor 1	myb-like DNA-binding domain containing protein, expressed
sbi-miR1432	Pavir.9NG581700.1	0	0	CML42	calmodulin like 42	EF hand family protein, putative, expressed
sbi-miR1432	Pavir.5KG610300.2	0	0	0	Protein of unknown function (DUF399 and DUF3411)	expressed protein
sbi-miR1432	Pavir.5KG610300.1	0	0	0	Protein of unknown function (DUF399 and DUF3411)	expressed protein
sbi-miR1432	Pavir.5NG568700.2	0	0	0	Protein of unknown function (DUF399 and DUF3411)	expressed protein
sbi-miR1432	Pavir.5NG568700.1	0	0	0	Protein of unknown function (DUF399 and DUF3411)	expressed protein
sbi-miR1432	Pavir.7KG398300.1	0	GO:0006468,GO:0004672	CRK10,RLK4	cysteine-rich RLK (RECEPTOR-like protein kinase) 10	serine/threonine-protein kinase receptor precursor, putative, expressed
sbi-miR1432	Pavir.1KG548600.1	0	GO:0006355,GO:0003677	anac078,NAC2	NAC domain containing protein 2	No apical meristem protein, putative, expressed
sbi-miR1432	Pavir.3NG158300.1	0	0	0	Protein of unknown function (DUF567)	DUF567 domain containing protein, putative, expressed
sbi-miR1432	Pavir.2NG445300.1	0	GO:0005515	SAY1	Ubiquitin-like superfamily protein	UBX domain-containing protein, putative, expressed
sbi-miR1432	Pavir.5NG172600.1	0	GO:0006468,GO:0005524,GO:0004672	0	Protein kinase superfamily protein	protein kinase, putative, expressed
sbi-miR1432	Pavir.2NG581100.2	0	GO:0046983,GO:0003677,GO:0006355,GO:0005634,GO:0003700	AGL7,AP1	K-box region and MADS-box transcription factor family protein	OsMADS18 - MADS-box family gene with MIKCc type-box, expressed
sbi-miR1432	Pavir.J781300.1	0	GO:0006468,GO:0004672	CRK23	cysteine-rich RLK (RECEPTOR-like protein kinase) 23	TKL_IRAK_DUF26-la.6 - DUF26 kinases have homology to DUF26 containing loci, expressed
sbi-miR1432	Pavir.J781300.2	0	GO:0006468,GO:0004672	CRK23	cysteine-rich RLK (RECEPTOR-like protein kinase) 23	TKL_IRAK_DUF26-la.6 - DUF26 kinases have homology to DUF26 containing loci, expressed
sbi-miR1432	Pavir.1NG552600.1	0	GO:0006355,GO:0003677	anac078,NAC2	NAC domain containing protein 2	No apical meristem protein, putative, expressed
sbi-miR1432	Pavir.9KG550000.2	0	0	0	0	expressed protein
sbi-miR1432	Pavir.9KG550000.3	0	0	0	0	expressed protein
sbi-miR1432	Pavir.9NG769100.1	0	0	0	0	expressed protein
sbi-miR1432	Pavir.9KG550000.4	0	0	0	0	expressed protein
sbi-miR1432	Pavir.9KG550000.1	0	0	0	0	expressed protein
sbi-miR1432	Pavir.1KG114200.1	0	0	0	Transmembrane amino acid transporter family protein	amino acid transporter, putative, expressed
sbi-miR1432	Pavir.4NG243000.1	K14207	GO:0003333	0	Transmembrane amino acid transporter family protein	amino acid transporter, putative, expressed
sbi-miR1432	Pavir.1NG087100.2	0	GO:0003333	0	Transmembrane amino acid transporter family protein	amino acid transporter, putative, expressed
sbi-miR1432	Pavir.1NG087100.1	K14207	GO:0003333	0	Transmembrane amino acid transporter family protein	amino acid transporter, putative, expressed
sbi-miR1432	Pavir.4KG330100.1	K14207	GO:0003333	0	Transmembrane amino acid transporter family protein	amino acid transporter, putative, expressed
sbi-miR1432	Pavir.1NG087100.3	0	GO:0003333	0	Transmembrane amino acid transporter family protein	amino acid transporter, putative, expressed
sbi-miR1432	Pavir.2KG489200.5	0	0	0	0	expressed protein
sbi-miR1432	Pavir.2KG489200.3	0	0	0	0	expressed protein
sbi-miR1432	Pavir.2KG489200.6	0	0	0	0	expressed protein
sbi-miR1432	Pavir.9KG587600.4	0	GO:0016021,GO:0015700,GO:0015105	0	Divalent ion symporter	Citrate transporter protein, putative, expressed
sbi-miR1432	Pavir.9KG587600.3	0	GO:0055085,GO:0016020,GO:0006814,GO:0005215	0	Divalent ion symporter	Citrate transporter protein, putative, expressed
sbi-miR1432	Pavir.9KG587600.6	0	GO:0055085,GO:0016020,GO:0006814,GO:0005215	0	Divalent ion symporter	Citrate transporter protein, putative, expressed
sbi-miR1432	Pavir.9KG587600.2	0	GO:0055085,GO:0016020,GO:0006814,GO:0005215	0	Divalent ion symporter	Citrate transporter protein, putative, expressed
sbi-miR1432	Pavir.9KG587600.1	0	GO:0016021,GO:0015700,GO:0015105	0	Divalent ion symporter	Citrate transporter protein, putative, expressed
sbi-miR1432	Pavir.1NG181000.1	0	GO:0005515	ATSYTB,NTMC2T1.2,NTMC2TYPE1.2,SYT2,SYTB	Calcium-dependent lipid-binding (CaLB domain) family protein	NTMC2Type1.2 protein, putative, expressed
sbi-miR1432	Pavir.9KG587600.5	0	GO:0055085,GO:0016020,GO:0006814,GO:0005215	0	Divalent ion symporter	Citrate transporter protein, putative, expressed
sbi-miR1432	Pavir.2KG489200.4	0	0	0	0	expressed protein
sbi-miR1432	Pavir.7KG238600.2	0	GO:0005509,GO:0030247,GO:0006468,GO:0005524,GO:0004672	WAK5	wall associated kinase 5	expressed protein
sbi-miR1432	Pavir.2KG489200.1	0	0	0	0	expressed protein
sbi-miR1432	Pavir.7KG238600.1	0	GO:0005509,GO:0030247,GO:0006468,GO:0005524,GO:0004672	WAK5	wall associated kinase 5	OsWAK51 - OsWAK receptor-like protein kinase, expressed
sbi-miR1432	Pavir.2KG489200.2	0	0	0	0	expressed protein
sbi-miR1432	Pavir.2KG189600.1	0	0	0	0	0
sbi-miR1432	Pavir.2KG503900.1	0	GO:0046872	0	RING/FYVE/PHD zinc finger superfamily protein	zinc finger family protein, putative, expressed
sbi-miR1432	Pavir.2KG503900.2	0	GO:0046872	0	RING/FYVE/PHD zinc finger superfamily protein	zinc finger family protein, putative, expressed
sbi-miR1432	Pavir.5NG346300.1	0	GO:0030246,GO:0016020,GO:0008378,GO:0006486	0	Galactosyltransferase family protein	galactosyltransferase family protein, putative, expressed
sbi-miR397-3p	Pavir.8KG188200.1	K00688	GO:0008184,GO:0005975	0	Glycosyl transferase, family 35	alpha-glucan phosphorylast isozyme, putative, expressed
sbi-miR397-3p	Pavir.8KG188200.2	K00688	GO:0008184,GO:0005975	0	Glycosyl transferase, family 35	alpha-glucan phosphorylast isozyme, putative, expressed
sbi-miR397-3p	Pavir.7NG267100.1	K00261	GO:0055114,GO:0016491,GO:0006520	GDH2	glutamate dehydrogenase 2	glutamate dehydrogenase protein, putative, expressed
sbi-miR397-3p	Pavir.J286700.2	0	GO:0070569,GO:0008152	UGP3	UDP-glucose pyrophosphorylase 3	low photochemical bleaching 1 protein, putative, expressed
sbi-miR397-3p	Pavir.J286700.1	0	GO:0070569,GO:0008152	UGP3	UDP-glucose pyrophosphorylase 3	low photochemical bleaching 1 protein, putative, expressed
sbi-miR397-3p	Pavir.J286700.3	0	GO:0070569,GO:0008152	UGP3	UDP-glucose pyrophosphorylase 3	low photochemical bleaching 1 protein, putative, expressed
sbi-miR397-3p	Pavir.5NG049400.1	K09338	GO:0003677,GO:0008289	ATHB-15,ATHB15,CNA,ICU4	Homeobox-leucine zipper family protein / lipid-binding START domain-containing protein	START domain containing protein, expressed
sbi-miR397-3p	Pavir.9NG051400.1	K00430	GO:0055114,GO:0020037,GO:0006979,GO:0004601	0	Peroxidase superfamily protein	peroxidase precursor, putative, expressed
sbi-miR397-3p	Pavir.1KG390100.16	0	0	0	0	expressed protein
sbi-miR397-3p	Pavir.1KG390100.17	0	0	0	0	expressed protein
sbi-miR397-3p	Pavir.1KG390100.14	0	0	0	0	expressed protein
sbi-miR397-3p	Pavir.1KG390100.15	0	0	0	0	expressed protein
sbi-miR397-3p	Pavir.1KG390100.12	0	0	0	0	expressed protein
sbi-miR397-3p	Pavir.1KG390100.13	0	0	0	0	expressed protein
sbi-miR397-3p	Pavir.1KG390100.10	0	0	0	0	expressed protein
sbi-miR397-3p	Pavir.1KG390100.11	0	0	0	0	expressed protein
sbi-miR397-3p	Pavir.1KG390100.19	0	0	0	0	expressed protein
sbi-miR397-3p	Pavir.1KG390100.20	0	0	0	0	expressed protein
sbi-miR397-3p	Pavir.1KG390100.8	0	0	0	0	expressed protein
sbi-miR397-3p	Pavir.1KG390100.9	0	0	0	0	expressed protein
sbi-miR397-3p	Pavir.1KG390100.1	0	0	0	0	expressed protein
sbi-miR397-3p	Pavir.1KG390100.18	0	0	0	0	expressed protein
sbi-miR397-3p	Pavir.1KG390100.6	0	0	0	0	expressed protein
sbi-miR397-3p	Pavir.1KG390100.7	0	0	0	0	expressed protein
sbi-miR397-3p	Pavir.1KG390100.4	0	0	0	0	expressed protein
sbi-miR397-3p	Pavir.1KG390100.5	0	0	0	0	expressed protein
sbi-miR397-3p	Pavir.1KG390100.2	0	0	0	0	expressed protein
sbi-miR397-3p	Pavir.1KG390100.3	0	0	0	0	expressed protein
sbi-miR397-3p	Pavir.1KG390100.21	0	0	0	0	expressed protein
sbi-miR397-3p	Pavir.1KG390100.25	0	0	0	0	expressed protein
sbi-miR397-3p	Pavir.1KG390100.22	0	0	0	0	expressed protein
sbi-miR397-3p	Pavir.1KG390100.23	0	0	0	0	expressed protein
sbi-miR397-3p	Pavir.1KG390100.24	0	0	0	0	expressed protein
sbi-miR397-3p	Pavir.5KG191200.1	0	GO:0008270	0	RING/FYVE/PHD zinc finger superfamily protein	zinc finger, C3HC4 type, putative, expressed
sbi-miR397-3p	Pavir.7KG048900.4	0	GO:0005634,GO:0003677	ATMBD5,MBD05,MBD5	methyl-CPG-binding domain protein 5	methyl-CpG binding domain containing protein, expressed
sbi-miR397-3p	Pavir.7KG048900.1	0	GO:0005634,GO:0003677	MBD13	methyl-CPG-binding domain protein 13	methyl-CpG binding domain containing protein, expressed
sbi-miR397-3p	Pavir.7KG048900.2	0	GO:0005634,GO:0003677	ATMBD5,MBD05,MBD5	methyl-CPG-binding domain protein 5	methyl-CpG binding domain containing protein, expressed
sbi-miR397-3p	Pavir.7KG048900.3	0	0	0	0	methyl-CpG binding domain containing protein, expressed
sbi-miR397-3p	Pavir.4KG186300.1	0	GO:0051287,GO:0055114,GO:0004616,GO:0016832,GO:0008270,GO:0005975	0	ketose-bisphosphate aldolase class-II family protein	NAD binding domain of 6-phosphogluconate dehydrogenase containing protein, expressed
sbi-miR397-3p	Pavir.4KG186300.2	0	GO:0051287,GO:0055114,GO:0004616,GO:0016832,GO:0008270,GO:0005975	0	ketose-bisphosphate aldolase class-II family protein	NAD binding domain of 6-phosphogluconate dehydrogenase containing protein, expressed
sbi-miR397-3p	Pavir.4KG186300.3	0	GO:0051287,GO:0055114,GO:0004616,GO:0016832,GO:0008270,GO:0005975	0	ketose-bisphosphate aldolase class-II family protein	NAD binding domain of 6-phosphogluconate dehydrogenase containing protein, expressed
sbi-miR397-3p	Pavir.4KG186300.4	0	GO:0051287,GO:0055114,GO:0004616,GO:0016832,GO:0008270,GO:0005975	0	ketose-bisphosphate aldolase class-II family protein	NAD binding domain of 6-phosphogluconate dehydrogenase containing protein, expressed
sbi-miR397-3p	Pavir.4KG186300.5	0	GO:0051287,GO:0055114,GO:0004616,GO:0016832,GO:0008270,GO:0005975	0	ketose-bisphosphate aldolase class-II family protein	NAD binding domain of 6-phosphogluconate dehydrogenase containing protein, expressed
sbi-miR397-3p	Pavir.2NG139000.1	0	0	0	0	pathogenesis-related Bet v I family protein, putative, expressed
sbi-miR397-3p	Pavir.J062800.3	0	GO:0005634,GO:0003677	SPL12	squamosa promoter-binding protein-like 12	OsSPL6 - SBP-box gene family member, expressed
sbi-miR397-3p	Pavir.J062800.1	0	GO:0005634,GO:0003677	SPL12	squamosa promoter-binding protein-like 12	OsSPL6 - SBP-box gene family member, expressed
sbi-miR172c	Pavir.2KG144300.3	K09284	GO:0006355,GO:0003700,GO:0007275	RAP2.7,TOE1	related to AP2.7	AP2 domain containing protein, expressed
sbi-miR172c	Pavir.2KG144300.1	K09284	GO:0006355,GO:0003700,GO:0007275	RAP2.7,TOE1	related to AP2.7	AP2 domain containing protein, expressed
sbi-miR172c	Pavir.3KG118100.2	K09284	GO:0006355,GO:0003700,GO:0007275	RAP2.7,TOE1	related to AP2.7	AP2 domain containing protein, expressed
sbi-miR172c	Pavir.3KG118100.1	K09284	GO:0006355,GO:0003700,GO:0007275	RAP2.7,TOE1	related to AP2.7	AP2 domain containing protein, expressed
sbi-miR172c	Pavir.8NG211600.1	0	0	0	0	0
sbi-miR172c	Pavir.9KG481900.1	K02864	GO:0042254,GO:0005622	0	Ribosomal protein L10 family protein	ribosomal protein L10, putative, expressed
sbi-miR172c	Pavir.5NG473400.2	K00029	GO:0055114,GO:0004471,GO:0051287	ATNADP-ME3,NADP-ME3	NADP-malic enzyme 3	NADP-dependent malic enzyme, putative, expressed
sbi-miR172c	Pavir.1NG028900.1	K07300	GO:0055085,GO:0016021	ATCAX5,CAX5	cation exchanger 5	sodium/calcium exchanger protein, putative, expressed
sbi-miR172c	Pavir.5KG151000.2	0	GO:0006355,GO:0003677	anac047,NAC047	NAC domain containing protein 47	No apical meristem protein, putative, expressed
sbi-miR172c	Pavir.5KG151000.1	0	GO:0006355,GO:0003677	anac047,NAC047	NAC domain containing protein 47	No apical meristem protein, putative, expressed
sbi-miR172c	Pavir.7KG115200.3	0	GO:0005515,GO:0005634,GO:0003677	0	Calmodulin-binding transcription activator protein with CG-1 and Ankyrin domains	calmodulin-binding transcription activator 4, putative, expressed
sbi-miR172c	Pavir.7KG115200.2	0	GO:0005515,GO:0005634,GO:0003677	0	Calmodulin-binding transcription activator protein with CG-1 and Ankyrin domains	calmodulin-binding transcription activator 4, putative, expressed
sbi-miR172c	Pavir.7KG115200.4	0	GO:0005515,GO:0005634,GO:0003677	0	Calmodulin-binding transcription activator protein with CG-1 and Ankyrin domains	calmodulin-binding transcription activator 4, putative, expressed
sbi-miR172c	Pavir.7KG115200.1	0	GO:0005515,GO:0005634,GO:0003677	0	Calmodulin-binding transcription activator protein with CG-1 and Ankyrin domains	calmodulin-binding transcription activator 4, putative, expressed
sbi-miR172c	Pavir.5NG646600.1	0	0	ATCB5-B,B5 #4,CB5-B	cytochrome B5 isoform B	cytochrome b5-like Heme/Steroid binding domain containing protein, expressed
sbi-miR172c	Pavir.4NG236100.4	K11267	0	0	binding	expressed protein
sbi-miR172c	Pavir.4NG236100.3	K11267	0	0	binding	expressed protein
sbi-miR172c	Pavir.4NG236100.2	K11267	0	0	binding	expressed protein
sbi-miR172c	Pavir.4NG236100.1	K11267	0	0	binding	expressed protein
sbi-miR172c	Pavir.9KG534100.1	0	GO:0005975,GO:0004553	0	O-Glycosyl hydrolases family 17 protein	glycosyl hydrolases family 17, putative, expressed
sbi-miR172c	Pavir.3KG345500.1	0	GO:0005992,GO:0003824	ATTPS7,ATTPSA,TPS7	trehalose-phosphatase/synthase 7	trehalose synthase, putative, expressed
sbi-miR172c	Pavir.5KG539800.2	K16055	GO:0005992,GO:0003824	ATTPS7,ATTPSA,TPS7	trehalose-phosphatase/synthase 7	trehalose synthase, putative, expressed
sbi-miR172c	Pavir.5KG539800.1	K16055	GO:0005992,GO:0003824	ATTPS7,ATTPSA,TPS7	trehalose-phosphatase/synthase 7	trehalose synthase, putative, expressed
sbi-miR172c	Pavir.3NG301800.1	0	GO:0005515	0	Transducin/WD40 repeat-like superfamily protein	WD-40 repeat family protein, putative, expressed
sbi-miR172c	Pavir.9NG046500.1	0	GO:0006468,GO:0004672	0	Protein kinase superfamily protein	TKL_IRAK_CrRLK1L-1.1 - The CrRLK1L-1 subfamily has homology to the CrRLK1L homolog, expressed
sbi-miR164a	Pavir.3NG284800.1	0	GO:0006355,GO:0003677	anac021,ANAC022,NAC1	NAC domain containing protein 1	No apical meristem protein, putative, expressed
sbi-miR164a	Pavir.3KG535100.1	0	GO:0006355,GO:0003677	anac021,ANAC022,NAC1	NAC domain containing protein 1	No apical meristem protein, putative, expressed
sbi-miR164a	Pavir.4NG110800.1	0	0	0	0	0
sbi-miR164a	Pavir.6KG096000.1	0	GO:0006355,GO:0003677	0	NAC (No Apical Meristem) domain transcriptional regulator superfamily protein	no apical meristem protein, putative, expressed
sbi-miR164a	Pavir.6KG096000.2	0	GO:0006355,GO:0003677	0	NAC (No Apical Meristem) domain transcriptional regulator superfamily protein	no apical meristem protein, putative, expressed
sbi-miR164a	Pavir.5NG543800.1	K01464	GO:0016787	PYD2	pyrimidine 2	dihydropyrimidinase, putative, expressed
sbi-miR164a	Pavir.2KG510400.1	0	GO:0055085,GO:0016021	ATPMT1,PMT1	polyol/monosaccharide transporter 1	transporter family protein, putative, expressed
sbi-miR164a	Pavir.2NG559400.3	0	GO:0055085,GO:0016021	ATPMT1,PMT1	polyol/monosaccharide transporter 1	transporter family protein, putative, expressed
sbi-miR164a	Pavir.2NG559400.1	0	GO:0055085,GO:0016021	ATPMT1,PMT1	polyol/monosaccharide transporter 1	transporter family protein, putative, expressed
sbi-miR164a	Pavir.2NG559400.2	0	GO:0055085,GO:0016021	ATPMT1,PMT1	polyol/monosaccharide transporter 1	transporter family protein, putative, expressed
sbi-miR164a	Pavir.2NG543100.1	0	0	ARAD1	Exostosin family protein	exostosin family domain containing protein, expressed
sbi-miR164a	Pavir.6NG020600.1	K00235	GO:0051536,GO:0009055,GO:0006412,GO:0005840,GO:0005622,GO:0003735	SDH2-2	succinate dehydrogenase 2-2	succinate dehydrogenase iron-sulfur subunit 2,mitochondrial precursor, putative, expressed
sbi-miR164a	Pavir.4KG257500.1	0	0	TBL25	TRICHOME BIREFRINGENCE-LIKE 25	powdery mildew resistant protein 5, putative, expressed
sbi-miR164a	Pavir.5KG217000.1	K08245	GO:0006629,GO:0006508,GO:0004190	0	Saposin-like aspartyl protease family protein	retrotransposon protein, putative, SINE subclass, expressed
sbi-miR164a	Pavir.5KG217000.2	K08245	GO:0006629,GO:0006508,GO:0004190	0	Saposin-like aspartyl protease family protein	retrotransposon protein, putative, SINE subclass, expressed
sbi-miR164a	Pavir.5KG265700.1	0	GO:0016757	0	Glycosyltransferase family 61 protein	glycosyltransferase, putative, expressed
sbi-miR164a	Pavir.4KG298900.1	0	GO:0016758,GO:0008152	0	UDP-Glycosyltransferase superfamily protein	UDP-glucoronosyl and UDP-glucosyl transferase domain containing protein, expressed
sbi-miR164a	Pavir.4NG195100.1	0	GO:0016758,GO:0008152	0	UDP-Glycosyltransferase superfamily protein	UDP-glucoronosyl and UDP-glucosyl transferase, putative, expressed
sbi-miR164a	Pavir.3KG412700.1	0	GO:0016758,GO:0008152	0	UDP-Glycosyltransferase superfamily protein	UDP-glucoronosyl and UDP-glucosyl transferase, putative, expressed
sbi-miR164a	Pavir.9KG015300.3	0	0	0	Sec14p-like phosphatidylinositol transfer family protein	CRAL/TRIO domain containing protein, expressed
sbi-miR164a	Pavir.9KG015300.2	0	0	0	Sec14p-like phosphatidylinositol transfer family protein	CRAL/TRIO domain containing protein, expressed
sbi-miR164a	Pavir.9KG015300.1	0	0	0	Sec14p-like phosphatidylinositol transfer family protein	CRAL/TRIO domain containing protein, expressed
sbi-miR164a	Pavir.1NG456200.1	0	0	0	0	expressed protein
sbi-miR164a	Pavir.9NG023600.1	K01114	GO:0016788	NPC1	non-specific phospholipase C1	phosphoesterase family protein, putative, expressed
sbi-miR164a	Pavir.6NG339500.1	K11968	GO:0016567,GO:0004842	ARI8,ATARI8	IBR domain-containing protein	IBR domain containing protein, putative, expressed
sbi-miR164a	Pavir.2KG045900.1	0	0	AAP6	amino acid permease 6	amino acid transporter, putative, expressed
sbi-miR164a	Pavir.9NG149500.1	0	GO:0016021	0	GNS1/SUR4 membrane protein family	elongation of fatty acids protein 2, putative, expressed
sbi-miR164a	Pavir.5NG414900.2	0	GO:0045017,GO:0004144	0	O-acyltransferase (WSD1-like) family protein	wax synthase, putative, expressed
sbi-miR164a	Pavir.3NG014100.1	0	0	0	0	expressed protein
sbi-miR164a	Pavir.5KG247700.1	0	0	0	Peptidase C15, pyroglutamyl peptidase I-like	pyrrolidone-carboxylate peptidase, putative, expressed
sbi-miR164a	Pavir.5KG247700.2	0	0	0	Peptidase C15, pyroglutamyl peptidase I-like	pyrrolidone-carboxylate peptidase, putative, expressed
sbi-miR164a	Pavir.9NG188400.1	0	GO:0003677,GO:0008289	ATHB9,PHV	Homeobox-leucine zipper family protein / lipid-binding START domain-containing protein	START domain containing protein, expressed
sbi-miR164a	Pavir.5KG169100.1	0	0	0	0	expressed protein
sbi-miR164a	Pavir.1KG474400.1	0	0	0	0	expressed protein
sbi-miR164a	Pavir.7KG263200.1	K15095	GO:0016491,GO:0008152	0	NAD(P)-binding Rossmann-fold superfamily protein	short-chain dehydrogenase/reductase, putative, expressed
sbi-miR164a	Pavir.6KG404400.1	K18195	0	0	Rhamnogalacturonate lyase family protein	rhamnogalacturonate lyase, putative, expressed
sbi-miR164b	Pavir.3NG284800.1	0	GO:0006355,GO:0003677	anac021,ANAC022,NAC1	NAC domain containing protein 1	No apical meristem protein, putative, expressed
sbi-miR164b	Pavir.3KG535100.1	0	GO:0006355,GO:0003677	anac021,ANAC022,NAC1	NAC domain containing protein 1	No apical meristem protein, putative, expressed
sbi-miR164b	Pavir.4NG110800.1	0	0	0	0	0
sbi-miR164b	Pavir.6KG096000.1	0	GO:0006355,GO:0003677	0	NAC (No Apical Meristem) domain transcriptional regulator superfamily protein	no apical meristem protein, putative, expressed
sbi-miR164b	Pavir.6KG096000.2	0	GO:0006355,GO:0003677	0	NAC (No Apical Meristem) domain transcriptional regulator superfamily protein	no apical meristem protein, putative, expressed
sbi-miR164b	Pavir.5NG543800.1	K01464	GO:0016787	PYD2	pyrimidine 2	dihydropyrimidinase, putative, expressed
sbi-miR164b	Pavir.2KG510400.1	0	GO:0055085,GO:0016021	ATPMT1,PMT1	polyol/monosaccharide transporter 1	transporter family protein, putative, expressed
sbi-miR164b	Pavir.2NG559400.3	0	GO:0055085,GO:0016021	ATPMT1,PMT1	polyol/monosaccharide transporter 1	transporter family protein, putative, expressed
sbi-miR164b	Pavir.2NG559400.1	0	GO:0055085,GO:0016021	ATPMT1,PMT1	polyol/monosaccharide transporter 1	transporter family protein, putative, expressed
sbi-miR164b	Pavir.2NG559400.2	0	GO:0055085,GO:0016021	ATPMT1,PMT1	polyol/monosaccharide transporter 1	transporter family protein, putative, expressed
sbi-miR164b	Pavir.6NG020600.1	K00235	GO:0051536,GO:0009055,GO:0006412,GO:0005840,GO:0005622,GO:0003735	SDH2-2	succinate dehydrogenase 2-2	succinate dehydrogenase iron-sulfur subunit 2,mitochondrial precursor, putative, expressed
sbi-miR164b	Pavir.2NG543100.1	0	0	ARAD1	Exostosin family protein	exostosin family domain containing protein, expressed
sbi-miR164b	Pavir.4KG257500.1	0	0	TBL25	TRICHOME BIREFRINGENCE-LIKE 25	powdery mildew resistant protein 5, putative, expressed
sbi-miR164b	Pavir.5KG217000.1	K08245	GO:0006629,GO:0006508,GO:0004190	0	Saposin-like aspartyl protease family protein	retrotransposon protein, putative, SINE subclass, expressed
sbi-miR164b	Pavir.5KG217000.2	K08245	GO:0006629,GO:0006508,GO:0004190	0	Saposin-like aspartyl protease family protein	retrotransposon protein, putative, SINE subclass, expressed
sbi-miR164b	Pavir.5KG265700.1	0	GO:0016757	0	Glycosyltransferase family 61 protein	glycosyltransferase, putative, expressed
sbi-miR164b	Pavir.4KG298900.1	0	GO:0016758,GO:0008152	0	UDP-Glycosyltransferase superfamily protein	UDP-glucoronosyl and UDP-glucosyl transferase domain containing protein, expressed
sbi-miR164b	Pavir.4NG195100.1	0	GO:0016758,GO:0008152	0	UDP-Glycosyltransferase superfamily protein	UDP-glucoronosyl and UDP-glucosyl transferase, putative, expressed
sbi-miR164b	Pavir.3KG412700.1	0	GO:0016758,GO:0008152	0	UDP-Glycosyltransferase superfamily protein	UDP-glucoronosyl and UDP-glucosyl transferase, putative, expressed
sbi-miR164b	Pavir.1NG066000.1	K00134	GO:0055114,GO:0016620	GAPCP-1	glyceraldehyde-3-phosphate dehydrogenase of plastid 1	glyceraldehyde-3-phosphate dehydrogenase, putative, expressed
sbi-miR164b	Pavir.6NG339500.1	K11968	GO:0016567,GO:0004842	ARI8,ATARI8	IBR domain-containing protein	IBR domain containing protein, putative, expressed
sbi-miR164b	Pavir.9KG045700.4	K13024	GO:0003993	0	Phosphoglycerate mutase-like family protein	histidine acid phosphatase, putative, expressed
sbi-miR164b	Pavir.1NG456200.1	0	0	0	0	expressed protein
sbi-miR164b	Pavir.9NG023600.1	K01114	GO:0016788	NPC1	non-specific phospholipase C1	phosphoesterase family protein, putative, expressed
sbi-miR164b	Pavir.9NG149500.1	0	GO:0016021	0	GNS1/SUR4 membrane protein family	elongation of fatty acids protein 2, putative, expressed
sbi-miR164b	Pavir.9NG617300.1	0	GO:0008168	OSU1,QUA2,TSD2	S-adenosyl-L-methionine-dependent methyltransferases superfamily protein	dehydration response related protein, putative, expressed
sbi-miR164b	Pavir.3KG340300.1	0	0	0	0	expressed protein
sbi-miR164b	Pavir.3KG339000.1	0	GO:0005515	0	Protein kinase family protein with leucine-rich repeat domain	receptor-like protein kinase 5 precursor, putative, expressed
sbi-miR164b	Pavir.1KG070900.1	0	0	0	Transducin/WD40 repeat-like superfamily protein	expressed protein
sbi-miR164b	Pavir.5NG280200.1	K01599	GO:0006779,GO:0004853	HEME1	Uroporphyrinogen decarboxylase	uroporphyrinogen decarboxylase, putative, expressed
sbi-miR164b	Pavir.9NG018100.1	0	0	0	Protein of unknown function, DUF547	expressed protein
sbi-miR164b	Pavir.9KG024200.1	0	0	0	0	expressed protein
sbi-miR164b	Pavir.9KG643300.2	0	0	0	Protein phosphatase 2C family protein	stage II sporulation protein E, putative, expressed
sbi-miR164b	Pavir.9KG643300.1	0	GO:0003824	0	Protein phosphatase 2C family protein	stage II sporulation protein E, putative, expressed
sbi-miR164b	Pavir.6KG404400.1	K18195	0	0	Rhamnogalacturonate lyase family protein	rhamnogalacturonate lyase, putative, expressed
sbi-miR171b	Pavir.1KG431100.2	0	0	ATHAM3,HAM3	GRAS family transcription factor	scarecrow, putative, expressed
sbi-miR171b	Pavir.1KG431100.1	0	0	ATHAM3,HAM3	GRAS family transcription factor	scarecrow, putative, expressed
sbi-miR171b	Pavir.5NG372700.1	K08517	GO:0016192,GO:0016021	ATSEC22,SEC22	Synaptobrevin family protein	25.3 kDa vesicle transport protein, putative, expressed
sbi-miR171b	Pavir.3KG578000.1	0	GO:0055085,GO:0016021	CAX7	calcium exchanger 7	sodium/calcium exchanger protein, putative, expressed
sbi-miR171b	Pavir.6KG361900.1	0	GO:0005634,GO:0003677	ATSPL14,FBR6,SPL14,SPL1R2	squamosa promoter binding protein-like 14	OsSPL15 - SBP-box gene family member, expressed
sbi-miR171b	Pavir.7KG239400.1	0	0	0	0	0
sbi-miR171b	Pavir.1KG070900.1	0	0	0	Transducin/WD40 repeat-like superfamily protein	expressed protein
sbi-miR171b	Pavir.5KG027400.1	0	0	TBL38	TRICHOME BIREFRINGENCE-LIKE 38	powdery mildew resistant protein 5, putative, expressed
sbi-miR171b	Pavir.9NG787700.1	0	0	0	Pentatricopeptide repeat (PPR) superfamily protein	PPR repeat domain containing protein, putative, expressed
sbi-miR171b	Pavir.1KG076600.1	0	0	0	Protein kinase superfamily protein	serine/threonine-protein kinase HT1, putative, expressed
sbi-miR171b	Pavir.8KG269800.1	0	0	0	0	0
sbi-miR171b	Pavir.1KG390100.24	0	0	0	0	expressed protein
sbi-miR171b	Pavir.1KG390100.23	0	0	0	0	expressed protein
sbi-miR171b	Pavir.6KG202300.1	0	0	0	Chaperone DnaJ-domain superfamily protein	heat shock protein DnaJ, putative, expressed
sbi-miR171b	Pavir.3NG076500.1	0	0	0	Chaperone DnaJ-domain superfamily protein	heat shock protein DnaJ, putative, expressed
sbi-miR171b	Pavir.7KG330300.1	0	GO:0008270,GO:0005515	0	RING/U-box superfamily protein	zinc finger, C3HC4 type domain containing protein, expressed
sbi-miR396b	Pavir.7NG147500.1	0	0	0	0	expressed protein
sbi-miR396b	Pavir.7NG320500.1	0	GO:0006355,GO:0005634,GO:0005524,GO:0032502,GO:0006351	AtGRF5,GRF5	growth-regulating factor 5	growth-regulating factor, putative, expressed
sbi-miR396b	Pavir.1NG442300.1	0	GO:0006355,GO:0005634,GO:0005524,GO:0032502,GO:0006351	AtGRF5,GRF5	growth-regulating factor 5	growth-regulating factor, putative, expressed
sbi-miR396b	Pavir.2NG398600.1	0	0	LPA66	Pentatricopeptide repeat (PPR) superfamily protein	expressed protein
sbi-miR396b	Pavir.9NG266800.1	0	0	0	0	expressed protein
sbi-miR396b	Pavir.1NG132900.2	0	0	KAT1	potassium channel in Arabidopsis thaliana 1	potassium channel KAT1, putative, expressed
sbi-miR396b	Pavir.1NG132900.4	0	0	KAT1	potassium channel in Arabidopsis thaliana 1	potassium channel KAT1, putative, expressed
sbi-miR396b	Pavir.1NG132900.3	0	0	KAT1	potassium channel in Arabidopsis thaliana 1	potassium channel KAT1, putative, expressed
sbi-miR396b	Pavir.1NG132900.1	0	0	KAT1	potassium channel in Arabidopsis thaliana 1	potassium channel KAT1, putative, expressed
sbi-miR396b	Pavir.6KG342500.1	K04079	GO:0051082,GO:0006950,GO:0006457,GO:0005524	AtHsp90.4,Hsp81.4	HEAT SHOCK PROTEIN 81.4	heat shock protein, putative, expressed
sbi-miR396b	Pavir.6NG271900.1	0	GO:0051082,GO:0006950,GO:0006457,GO:0005524	AtHsp90.2,ERD8,HSP81-2,HSP90.2	heat shock protein 81-2	heat shock protein, putative, expressed
sbi-miR396b	Pavir.6KG342500.2	0	GO:0051082,GO:0006950,GO:0006457,GO:0005524	AtHsp90.4,Hsp81.4	HEAT SHOCK PROTEIN 81.4	heat shock protein, putative, expressed
sbi-miR396b	Pavir.2NG474800.1	0	0	0	Tetratricopeptide repeat (TPR)-like superfamily protein	tetratricopeptide repeat domain containing protein, expressed
sbi-miR396b	Pavir.4KG313000.2	0	GO:0006355,GO:0005634,GO:0003700,GO:0046983,GO:0003677	AGL20,ATSOC1,SOC1	AGAMOUS-like 20	OsMADS56 - MADS-box family gene with MIKCc type-box, expressed
sbi-miR396b	Pavir.4KG313000.1	0	GO:0006355,GO:0005634,GO:0003700,GO:0046983,GO:0003677	AGL20,ATSOC1,SOC1	AGAMOUS-like 20	OsMADS56 - MADS-box family gene with MIKCc type-box, expressed
sbi-miR396b	Pavir.9KG178500.1	0	0	0	0	expressed protein
sbi-miR396b	Pavir.7KG140000.1	0	GO:0043565,GO:0006355,GO:0003700	BZIP17	Basic-leucine zipper (bZIP) transcription factor family protein	bZIP transcription factor domain containing protein, expressed
sbi-miR396b	Pavir.7NG066200.1	0	GO:0016887,GO:0005524	ATNAP12,NAP12	non-intrinsic ABC protein 12	white-brown complex homolog protein, putative, expressed
sbi-miR396b	Pavir.2KG199600.1	0	GO:0008270,GO:0005515	0	RING/U-box superfamily protein	RING finger protein, putative, expressed
sbi-miR396b	Pavir.2KG288800.1	0	GO:0008270,GO:0005515	0	RING/U-box superfamily protein	RING finger protein, putative, expressed
sbi-miR396b	Pavir.2KG304800.6	0	0	0	Sec14p-like phosphatidylinositol transfer family protein	SEC14 cytosolic factor family protein, putative, expressed
sbi-miR396b	Pavir.2NG313200.1	0	0	0	Sec14p-like phosphatidylinositol transfer family protein	SEC14 cytosolic factor family protein, putative, expressed
sbi-miR396b	Pavir.2KG304800.4	0	0	0	Sec14p-like phosphatidylinositol transfer family protein	SEC14 cytosolic factor family protein, putative, expressed
sbi-miR396b	Pavir.2KG304800.2	0	0	0	Sec14p-like phosphatidylinositol transfer family protein	SEC14 cytosolic factor family protein, putative, expressed
sbi-miR396b	Pavir.2KG304800.5	0	0	0	Sec14p-like phosphatidylinositol transfer family protein	SEC14 cytosolic factor family protein, putative, expressed
sbi-miR396b	Pavir.2NG313200.2	0	0	0	Sec14p-like phosphatidylinositol transfer family protein	SEC14 cytosolic factor family protein, putative, expressed
sbi-miR396b	Pavir.2KG304800.1	0	0	0	Sec14p-like phosphatidylinositol transfer family protein	SEC14 cytosolic factor family protein, putative, expressed
sbi-miR396b	Pavir.2KG304800.3	0	0	0	Sec14p-like phosphatidylinositol transfer family protein	SEC14 cytosolic factor family protein, putative, expressed
sbi-miR396c	Pavir.7NG147500.1	0	0	0	0	expressed protein
sbi-miR396c	Pavir.9NG266800.1	0	0	0	0	expressed protein
sbi-miR396c	Pavir.7NG320500.1	0	GO:0006355,GO:0005634,GO:0005524,GO:0032502,GO:0006351	AtGRF5,GRF5	growth-regulating factor 5	growth-regulating factor, putative, expressed
sbi-miR396c	Pavir.1NG442300.1	0	GO:0006355,GO:0005634,GO:0005524,GO:0032502,GO:0006351	AtGRF5,GRF5	growth-regulating factor 5	growth-regulating factor, putative, expressed
sbi-miR396c	Pavir.1NG132900.2	0	0	KAT1	potassium channel in Arabidopsis thaliana 1	potassium channel KAT1, putative, expressed
sbi-miR396c	Pavir.1NG132900.4	0	0	KAT1	potassium channel in Arabidopsis thaliana 1	potassium channel KAT1, putative, expressed
sbi-miR396c	Pavir.1NG132900.3	0	0	KAT1	potassium channel in Arabidopsis thaliana 1	potassium channel KAT1, putative, expressed
sbi-miR396c	Pavir.1NG132900.1	0	0	KAT1	potassium channel in Arabidopsis thaliana 1	potassium channel KAT1, putative, expressed
sbi-miR396c	Pavir.9KG213200.3	0	0	0	0	expressed protein
sbi-miR396c	Pavir.9KG213200.1	0	0	0	0	expressed protein
sbi-miR396c	Pavir.9KG213200.2	0	0	0	0	expressed protein
sbi-miR396c	Pavir.6KG342500.1	K04079	GO:0051082,GO:0006950,GO:0006457,GO:0005524	AtHsp90.4,Hsp81.4	HEAT SHOCK PROTEIN 81.4	heat shock protein, putative, expressed
sbi-miR396c	Pavir.6NG271900.1	0	GO:0051082,GO:0006950,GO:0006457,GO:0005524	AtHsp90.2,ERD8,HSP81-2,HSP90.2	heat shock protein 81-2	heat shock protein, putative, expressed
sbi-miR396c	Pavir.6KG342500.2	0	GO:0051082,GO:0006950,GO:0006457,GO:0005524	AtHsp90.4,Hsp81.4	HEAT SHOCK PROTEIN 81.4	heat shock protein, putative, expressed
sbi-miR396c	Pavir.6KG067400.2	K03006	GO:0006366,GO:0005665,GO:0003677,GO:0006351,GO:0003899	NRPB1,RNA_POL_II_LS,RNA_POL_II_LSRNA_POL_II_LS,RPB1	RNA polymerase II large subunit	retrotransposon protein, putative, unclassified, expressed
sbi-miR396c	Pavir.6NG072300.1	K03006	GO:0006366,GO:0005665,GO:0003677,GO:0006351,GO:0003899	NRPB1,RNA_POL_II_LS,RNA_POL_II_LSRNA_POL_II_LS,RPB1	RNA polymerase II large subunit	retrotransposon protein, putative, unclassified, expressed
sbi-miR396c	Pavir.6KG067400.1	K03006	GO:0006366,GO:0005665,GO:0003677,GO:0006351,GO:0003899	NRPB1,RNA_POL_II_LS,RNA_POL_II_LSRNA_POL_II_LS,RPB1	RNA polymerase II large subunit	retrotransposon protein, putative, unclassified, expressed
sbi-miR396c	Pavir.2NG398600.1	0	0	LPA66	Pentatricopeptide repeat (PPR) superfamily protein	expressed protein
sbi-miR396c	Pavir.9KG178500.1	0	0	0	0	expressed protein
sbi-miR396c	Pavir.2NG474800.1	0	0	0	Tetratricopeptide repeat (TPR)-like superfamily protein	tetratricopeptide repeat domain containing protein, expressed
sbi-miR396c	Pavir.7KG140000.1	0	GO:0043565,GO:0006355,GO:0003700	BZIP17	Basic-leucine zipper (bZIP) transcription factor family protein	bZIP transcription factor domain containing protein, expressed
sbi-miR396c	Pavir.7NG066200.1	0	GO:0016887,GO:0005524	ATNAP12,NAP12	non-intrinsic ABC protein 12	white-brown complex homolog protein, putative, expressed
sbi-miR396c	Pavir.2KG199600.1	0	GO:0008270,GO:0005515	0	RING/U-box superfamily protein	RING finger protein, putative, expressed
sbi-miR396c	Pavir.2KG288800.1	0	GO:0008270,GO:0005515	0	RING/U-box superfamily protein	RING finger protein, putative, expressed
sbi-miR396c	Pavir.6NG070900.1	K03163	GO:0006265,GO:0003918,GO:0003677,GO:0005694,GO:0003917	TOP1,TOP1BETA	DNA topoisomerase 1 beta	DNA topoisomerase 1, putative, expressed
sbi-miR396c	Pavir.6KG035400.1	0	GO:0003676	0	RNA-binding (RRM/RBD/RNP motifs) family protein	RNA recognition motif containing protein, putative, expressed
sbi-miR319a	Pavir.9NG079800.1	0	0	TCP2	TEOSINTE BRANCHED 1, cycloidea and PCF transcription factor 2	TCP family transcription factor, putative, expressed
sbi-miR319a	Pavir.J218200.1	0	0	0	0	0
sbi-miR319a	Pavir.8KG370400.1	K00815	GO:0030170,GO:0009058	0	Tyrosine transaminase family protein	tyrosine aminotransferase, putative, expressed
sbi-miR319a	Pavir.8NG293700.2	0	0	0	Tyrosine transaminase family protein	tyrosine aminotransferase, putative, expressed
sbi-miR319a	Pavir.8NG293700.1	K00815	0	0	Tyrosine transaminase family protein	tyrosine aminotransferase, putative, expressed
sbi-miR319a	Pavir.8NG293700.3	0	0	0	Tyrosine transaminase family protein	tyrosine aminotransferase, putative, expressed
sbi-miR319a	Pavir.7NG196600.2	0	GO:0006468,GO:0005524,GO:0004672	MAP3KA,MAPKKK3	mitogen-activated protein kinase kinase kinase 3	STE_MEKK_ste11_MAP3K.16 - STE kinases include homologs to sterile 7, sterile 11 and sterile 20 from yeast, expressed
sbi-miR319a	Pavir.7NG196600.1	0	GO:0006468,GO:0005524,GO:0004672	MAP3KA,MAPKKK3	mitogen-activated protein kinase kinase kinase 3	STE_MEKK_ste11_MAP3K.16 - STE kinases include homologs to sterile 7, sterile 11 and sterile 20 from yeast, expressed
sbi-miR319a	Pavir.8KG370400.2	0	GO:0030170,GO:0009058	0	Tyrosine transaminase family protein	tyrosine aminotransferase, putative, expressed
sbi-miR319a	Pavir.J362100.1	0	0	MEE35,TCP4	TCP family transcription factor 4	TCP family transcription factor, putative, expressed
sbi-miR319a	Pavir.J675700.1	0	0	MEE35,TCP4	TCP family transcription factor 4	TCP family transcription factor, putative, expressed
sbi-miR319a	Pavir.4NG263900.2	K11855	0	UBP19	ubiquitin-specific protease 19	ubiquitin carboxyl-terminal hydrolase family protein, expressed
sbi-miR319a	Pavir.4NG263900.1	K11855	0	UBP19	ubiquitin-specific protease 19	ubiquitin carboxyl-terminal hydrolase family protein, expressed
sbi-miR319a	Pavir.J246600.1	0	GO:0005975,GO:0004553	0	Glycosyl hydrolase superfamily protein	glycosyl hydrolases family 17, putative, expressed
sbi-miR319a	Pavir.6KG312900.2	0	0	0	Myosin heavy chain-related protein	expressed protein
sbi-miR319a	Pavir.8NG264800.1	0	0	0	P-loop containing nucleoside triphosphate hydrolases superfamily protein	tRNA-splicing endonuclease positive effector-related, putative, expressed
sbi-miR319a	Pavir.9KG061500.1	0	GO:0006468,GO:0005524,GO:0004672	CRK10,RLK4	cysteine-rich RLK (RECEPTOR-like protein kinase) 10	TKL_IRAK_DUF26-lc.26 - DUF26 kinases have homology to DUF26 containing loci, expressed
sbi-miR319a	Pavir.J441700.1	0	GO:0043531	TPR3	TOPLESS-related 3	NB-ARC domain containing protein, expressed
sbi-miR319a	Pavir.9KG071800.1	0	0	ATEXPB2,ATHEXP BETA 1.4,EXPB2	expansin B2	expansin precursor, putative, expressed
sbi-miR319a	Pavir.3KG315300.4	0	GO:0005975,GO:0004553	BGLU11	beta glucosidase 11	Os5bglu20 - beta-glucosidase homologue, similar to G. max isohydroxyurate hydrolase, expressed
sbi-miR319a	Pavir.3KG315300.2	K01188	GO:0005975,GO:0004553	BGLU11	beta glucosidase 11	Os5bglu20 - beta-glucosidase homologue, similar to G. max isohydroxyurate hydrolase, expressed
sbi-miR319a	Pavir.3KG315300.1	K01188	GO:0005975,GO:0004553	BGLU11	beta glucosidase 11	Os5bglu20 - beta-glucosidase homologue, similar to G. max isohydroxyurate hydrolase, expressed
sbi-miR319a	Pavir.3KG315300.3	0	GO:0005975,GO:0004553	BGLU11	beta glucosidase 11	Os5bglu20 - beta-glucosidase homologue, similar to G. max isohydroxyurate hydrolase, expressed
sbi-miR319a	Pavir.9KG363200.1	K01115	GO:0003824,GO:0005515	PLDBETA,PLDBETA1	phospholipase D beta 1	phospholipase D, putative, expressed
sbi-miR319a	Pavir.9NG496500.1	K01115	GO:0003824,GO:0005515	PLDBETA,PLDBETA1	phospholipase D beta 1	phospholipase D, putative, expressed
sbi-miR166f	Pavir.5KG046400.1	K09338	GO:0003677,GO:0008289	ATHB-15,ATHB15,CNA,ICU4	Homeobox-leucine zipper family protein / lipid-binding START domain-containing protein	START domain containing protein, expressed
sbi-miR166f	Pavir.9NG188400.1	0	GO:0003677,GO:0008289	ATHB9,PHV	Homeobox-leucine zipper family protein / lipid-binding START domain-containing protein	START domain containing protein, expressed
sbi-miR166f	Pavir.1NG302800.1	K03327	GO:0055085,GO:0016020,GO:0015297,GO:0015238,GO:0006855	0	MATE efflux family protein	MATE domain containing protein, expressed
sbi-miR166f	Pavir.5KG433400.1	0	0	0	0	0
sbi-miR166f	Pavir.4KG037000.1	K11279	GO:0006334,GO:0005634	NAP1;2,NFA02,NFA2	nucleosome assembly protein 1;2	NAP domain containing protein, putative, expressed
sbi-miR166f	Pavir.2KG092900.1	0	0	0	Rhodanese/Cell cycle control phosphatase superfamily protein	rhodanese-like, putative, expressed
sbi-miR166f	Pavir.2KG092900.2	0	0	0	Rhodanese/Cell cycle control phosphatase superfamily protein	rhodanese-like, putative, expressed
sbi-miR166f	Pavir.8NG009900.1	0	GO:0016021,GO:0016020,GO:0022857	0	nodulin MtN21 /EamA-like transporter family protein	integral membrane protein, putative, expressed
sbi-miR166f	Pavir.8NG009900.2	0	GO:0016021,GO:0016020,GO:0022857	0	nodulin MtN21 /EamA-like transporter family protein	integral membrane protein, putative, expressed
sbi-miR166f	Pavir.1KG345200.1	0	0	ATATH13,ATH13,ATOSA1,OSA1	ABC2 homolog 13	ABC1 family domain containing protein, putative, expressed
sbi-miR166f	Pavir.2KG024800.2	0	GO:0055114,GO:0050660,GO:0016627,GO:0008152,GO:0003995	ACX4,ATG6,ATSCX	acyl-CoA oxidase 4	acyl-coenzyme A dehydrogenase, mitochondrial precursor, putative, expressed
sbi-miR166f	Pavir.2NG290000.1	0	0	0	0	0
sbi-miR166f	Pavir.2NG290000.3	0	0	0	0	0
sbi-miR166f	Pavir.5KG706900.1	0	0	0	0	bromodomain domain containing protein, expressed
sbi-miR166f	Pavir.5KG706900.2	0	0	0	0	bromodomain domain containing protein, expressed
sbi-miR162	Pavir.5NG366100.5	0	0	ATDET1,DET1,FUS2	light-mediated development protein 1 / deetiolated1 (DET1)	light-mediated development protein DET1, putative, expressed
sbi-miR162	Pavir.5NG366100.2	K10571	0	ATDET1,DET1,FUS2	light-mediated development protein 1 / deetiolated1 (DET1)	light-mediated development protein DET1, putative, expressed
sbi-miR162	Pavir.5NG366100.1	K10571	0	ATDET1,DET1,FUS2	light-mediated development protein 1 / deetiolated1 (DET1)	light-mediated development protein DET1, putative, expressed
sbi-miR162	Pavir.5NG366100.4	0	0	ATDET1,DET1,FUS2	light-mediated development protein 1 / deetiolated1 (DET1)	light-mediated development protein DET1, putative, expressed
sbi-miR162	Pavir.5NG366100.3	0	0	ATDET1,DET1,FUS2	light-mediated development protein 1 / deetiolated1 (DET1)	light-mediated development protein DET1, putative, expressed
sbi-miR162	Pavir.2NG029000.3	0	0	0	P-loop containing nucleoside triphosphate hydrolases superfamily protein	2-phosphoglycerate kinase-related, putative, expressed
sbi-miR162	Pavir.9KG584900.1	0	0	KAM1,MUR3	Exostosin family protein	xyloglucan galactosyltransferase KATAMARI1, putative, expressed
sbi-miR162	Pavir.2NG029000.2	0	0	0	P-loop containing nucleoside triphosphate hydrolases superfamily protein	2-phosphoglycerate kinase-related, putative, expressed
sbi-miR162	Pavir.2NG029000.4	0	0	0	P-loop containing nucleoside triphosphate hydrolases superfamily protein	2-phosphoglycerate kinase-related, putative, expressed
sbi-miR162	Pavir.2NG029000.1	0	0	0	P-loop containing nucleoside triphosphate hydrolases superfamily protein	2-phosphoglycerate kinase-related, putative, expressed
sbi-miR162	Pavir.9NG752200.1	0	0	KAM1,MUR3	Exostosin family protein	xyloglucan galactosyltransferase KATAMARI1, putative, expressed
sbi-miR162	Pavir.5KG157900.1	0	0	0	pathogenesis-related family protein	pathogen-related protein, putative, expressed
sbi-miR162	Pavir.5KG426100.1	K01792	GO:0016853,GO:0005975	0	Galactose mutarotase-like superfamily protein	aldose 1-epimerase, putative, expressed
sbi-miR162	Pavir.3NG047300.1	K09873	GO:0016020,GO:0006810,GO:0005215	TIP4;1	tonoplast intrinsic protein 4;1	aquaporin protein, putative, expressed
sbi-miR162	Pavir.J057800.1	0	GO:0055085,GO:0042626,GO:0016021,GO:0006810,GO:0005524,GO:0016887	ATMRP6,MRP6	multidrug resistance-associated protein 6	ABC transporter, ATP-binding protein, putative, expressed
sbi-miR162	Pavir.J057800.2	0	GO:0055085,GO:0042626,GO:0016021,GO:0006810,GO:0005524,GO:0016887	ATMRP6,MRP6	multidrug resistance-associated protein 6	ABC transporter, ATP-binding protein, putative, expressed
sbi-miR162	Pavir.9NG200100.2	K03522	0	ETFALPHA	electron transfer flavoprotein alpha	electron transfer flavoprotein subunit alpha, mitochondrial precursor, putative, expressed
sbi-miR162	Pavir.9NG200100.1	K03522	0	ETFALPHA	electron transfer flavoprotein alpha	electron transfer flavoprotein subunit alpha, mitochondrial precursor, putative, expressed
sbi-miR162	Pavir.8NG098100.1	K11254	0	0	Histone superfamily protein	Core histone H2A/H2B/H3/H4 domain containing protein, putative, expressed
sbi-miR162	Pavir.9KG191000.5	0	0	NPGR2	no pollen germination related 2	tetratricopeptide repeat domain containing protein, expressed
sbi-miR162	Pavir.9KG191000.3	0	0	NPGR2	no pollen germination related 2	tetratricopeptide repeat domain containing protein, expressed
sbi-miR162	Pavir.9KG191000.2	0	0	NPGR2	no pollen germination related 2	tetratricopeptide repeat domain containing protein, expressed
sbi-miR162	Pavir.9KG191000.4	0	0	NPGR2	no pollen germination related 2	tetratricopeptide repeat domain containing protein, expressed
sbi-miR162	Pavir.9KG191000.1	0	0	NPGR2	no pollen germination related 2	tetratricopeptide repeat domain containing protein, expressed
sbi-miR162	Pavir.3NG230000.1	K02357	GO:0003676,GO:0006414,GO:0005622,GO:0003746	emb2726	elongation factor Ts family protein	elongation factor TS family protein, expressed
sbi-miR162	Pavir.3KG453800.1	K02357	GO:0003676,GO:0006414,GO:0005622,GO:0003746	emb2726	elongation factor Ts family protein	elongation factor TS family protein, expressed
sbi-miR162	Pavir.3KG453800.2	0	GO:0003676,GO:0006414,GO:0005622,GO:0003746	emb2726	elongation factor Ts family protein	elongation factor TS family protein, expressed
sbi-miR162	Pavir.2KG057300.1	K00965	GO:0008108,GO:0006012,GO:0008270	0	UTP:galactose-1-phosphate uridylyltransferases;ribose-5-phosphate adenylyltransferases	galactose-1-phosphate uridyl transferase, putative, expressed
sbi-miR162	Pavir.3KG234500.3	0	0	0	0	0
sbi-miR162	Pavir.3KG234500.2	0	0	0	0	0
sbi-miR162	Pavir.3KG234500.5	0	0	0	0	0
sbi-miR162	Pavir.3KG234500.6	0	0	0	0	0
sbi-miR162	Pavir.3KG234500.4	0	0	0	0	0
sbi-miR162	Pavir.3KG234500.1	0	0	0	0	0
sbi-miR162	Pavir.9NG498900.1	0	0	0	0	0
sbi-miR162	Pavir.5KG565000.1	0	GO:0005759	0	Mitochondrial glycoprotein family protein	mitochondrial glycoprotein, putative, expressed
sbi-miR166k	Pavir.9NG188400.1	0	GO:0003677,GO:0008289	ATHB9,PHV	Homeobox-leucine zipper family protein / lipid-binding START domain-containing protein	START domain containing protein, expressed
sbi-miR166k	Pavir.5KG046400.1	K09338	GO:0003677,GO:0008289	ATHB-15,ATHB15,CNA,ICU4	Homeobox-leucine zipper family protein / lipid-binding START domain-containing protein	START domain containing protein, expressed
sbi-miR166k	Pavir.1NG302800.1	K03327	GO:0055085,GO:0016020,GO:0015297,GO:0015238,GO:0006855	0	MATE efflux family protein	MATE domain containing protein, expressed
sbi-miR166k	Pavir.4KG037000.1	K11279	GO:0006334,GO:0005634	NAP1;2,NFA02,NFA2	nucleosome assembly protein 1;2	NAP domain containing protein, putative, expressed
sbi-miR166k	Pavir.5KG433400.1	0	0	0	0	0
sbi-miR166k	Pavir.9KG569300.1	0	0	0	peptidoglycan-binding LysM domain-containing protein	lysM domain containing protein, putative, expressed
sbi-miR166k	Pavir.1NG211800.1	K01255	GO:0006508,GO:0005622,GO:0004177	0	Cytosol aminopeptidase family protein	leucine aminopeptidase, chloroplast precursor, putative, expressed
sbi-miR166k	Pavir.2KG092900.2	0	0	0	Rhodanese/Cell cycle control phosphatase superfamily protein	rhodanese-like, putative, expressed
sbi-miR166k	Pavir.2KG092900.1	0	0	0	Rhodanese/Cell cycle control phosphatase superfamily protein	rhodanese-like, putative, expressed
sbi-miR166k	Pavir.3KG501900.1	K16296	GO:0006508,GO:0004185	scpl20	serine carboxypeptidase-like 20	OsSCP65 - Putative Serine Carboxypeptidase homologue, expressed
sbi-miR166k	Pavir.8NG345800.3	0	GO:0008168,GO:0008152	APG1,E37,IEP37,VTE3	S-adenosyl-L-methionine-dependent methyltransferases superfamily protein	methyltransferase domain containing protein, putative, expressed
sbi-miR166k	Pavir.8NG009900.2	0	GO:0016021,GO:0016020,GO:0022857	0	nodulin MtN21 /EamA-like transporter family protein	integral membrane protein, putative, expressed
sbi-miR166k	Pavir.8NG009900.1	0	GO:0016021,GO:0016020,GO:0022857	0	nodulin MtN21 /EamA-like transporter family protein	integral membrane protein, putative, expressed
sbi-miR166k	Pavir.4NG326800.1	0	GO:0051082,GO:0006950,GO:0006457,GO:0005524	AtHsp90-7,AtHsp90.7,HSP90.7,SHD	Chaperone protein htpG family protein	heat shock protein, putative, expressed
sbi-miR166k	Pavir.2KG024800.2	0	GO:0055114,GO:0050660,GO:0016627,GO:0008152,GO:0003995	ACX4,ATG6,ATSCX	acyl-CoA oxidase 4	acyl-coenzyme A dehydrogenase, mitochondrial precursor, putative, expressed
sbi-miR166k	Pavir.1KG535700.2	0	0	0	Zinc finger (C3HC4-type RING finger) family protein	zinc finger family protein, putative, expressed
sbi-miR166k	Pavir.1KG535700.1	0	0	0	Zinc finger (C3HC4-type RING finger) family protein	zinc finger family protein, putative, expressed
sbi-miR166k	Pavir.1NG498700.1	0	0	0	Zinc finger (C3HC4-type RING finger) family protein	zinc finger family protein, putative, expressed
sbi-miR166k	Pavir.J268800.2	0	GO:0008080	0	Acyl-CoA N-acyltransferases (NAT) superfamily protein	acetyltransferase, GNAT family, putative, expressed
sbi-miR166k	Pavir.9KG599800.1	0	GO:0008152,GO:0003824	0	AMP-dependent synthetase and ligase family protein	AMP-binding domain containing protein, expressed
sbi-miR166d	Pavir.9NG188400.1	0	GO:0003677,GO:0008289	ATHB9,PHV	Homeobox-leucine zipper family protein / lipid-binding START domain-containing protein	START domain containing protein, expressed
sbi-miR166d	Pavir.5KG046400.1	K09338	GO:0003677,GO:0008289	ATHB-15,ATHB15,CNA,ICU4	Homeobox-leucine zipper family protein / lipid-binding START domain-containing protein	START domain containing protein, expressed
sbi-miR166d	Pavir.1NG302800.1	K03327	GO:0055085,GO:0016020,GO:0015297,GO:0015238,GO:0006855	0	MATE efflux family protein	MATE domain containing protein, expressed
sbi-miR166d	Pavir.4KG037000.1	K11279	GO:0006334,GO:0005634	NAP1;2,NFA02,NFA2	nucleosome assembly protein 1;2	NAP domain containing protein, putative, expressed
sbi-miR166d	Pavir.9KG569300.1	0	0	0	peptidoglycan-binding LysM domain-containing protein	lysM domain containing protein, putative, expressed
sbi-miR166d	Pavir.5KG433400.1	0	0	0	0	0
sbi-miR166d	Pavir.1NG211800.1	K01255	GO:0006508,GO:0005622,GO:0004177	0	Cytosol aminopeptidase family protein	leucine aminopeptidase, chloroplast precursor, putative, expressed
sbi-miR166d	Pavir.3KG501900.1	K16296	GO:0006508,GO:0004185	scpl20	serine carboxypeptidase-like 20	OsSCP65 - Putative Serine Carboxypeptidase homologue, expressed
sbi-miR166d	Pavir.2KG092900.2	0	0	0	Rhodanese/Cell cycle control phosphatase superfamily protein	rhodanese-like, putative, expressed
sbi-miR166d	Pavir.2KG092900.1	0	0	0	Rhodanese/Cell cycle control phosphatase superfamily protein	rhodanese-like, putative, expressed
sbi-miR166d	Pavir.8NG345800.3	0	GO:0008168,GO:0008152	APG1,E37,IEP37,VTE3	S-adenosyl-L-methionine-dependent methyltransferases superfamily protein	methyltransferase domain containing protein, putative, expressed
sbi-miR166d	Pavir.2NG290000.3	0	0	0	0	0
sbi-miR166d	Pavir.2NG290000.1	0	0	0	0	0
sbi-miR166d	Pavir.2KG024800.2	0	GO:0055114,GO:0050660,GO:0016627,GO:0008152,GO:0003995	ACX4,ATG6,ATSCX	acyl-CoA oxidase 4	acyl-coenzyme A dehydrogenase, mitochondrial precursor, putative, expressed
sbi-miR166d	Pavir.1KG535700.2	0	0	0	Zinc finger (C3HC4-type RING finger) family protein	zinc finger family protein, putative, expressed
sbi-miR166d	Pavir.1KG535700.1	0	0	0	Zinc finger (C3HC4-type RING finger) family protein	zinc finger family protein, putative, expressed
sbi-miR166d	Pavir.1NG498700.1	0	0	0	Zinc finger (C3HC4-type RING finger) family protein	zinc finger family protein, putative, expressed
sbi-miR166d	Pavir.2NG236800.2	K01177	GO:0016161,GO:0000272	BAM2,BMY9	beta-amylase 2	beta-amylase, putative, expressed
sbi-miR166d	Pavir.J268800.2	0	GO:0008080	0	Acyl-CoA N-acyltransferases (NAT) superfamily protein	acetyltransferase, GNAT family, putative, expressed
sbi-miR166d	Pavir.9KG599800.1	0	GO:0008152,GO:0003824	0	AMP-dependent synthetase and ligase family protein	AMP-binding domain containing protein, expressed
sbi-miR6225-5p	Pavir.2NG446500.1	0	GO:0008270,GO:0005622	0	B-box type zinc finger family protein	B-box zinc finger family protein, putative, expressed
sbi-miR6225-5p	Pavir.1NG029200.1	0	0	0	0	expressed protein
sbi-miR6225-5p	Pavir.1NG029200.2	0	0	0	0	expressed protein
sbi-miR6225-5p	Pavir.9NG563200.2	0	GO:0005975,GO:0004553	0	Glycosyl hydrolase superfamily protein	glycosyl hydrolases family 17, putative, expressed
sbi-miR6225-5p	Pavir.9KG466900.1	0	0	0	Heat shock protein DnaJ with tetratricopeptide repeat	DNAJ heat shock N-terminal domain-containing protein, putative, expressed
sbi-miR6225-5p	Pavir.9KG005900.1	0	0	0	Late embryogenesis abundant protein, group 2	late embryogenesis abundant protein, putative, expressed
sbi-miR6225-5p	Pavir.2NG464200.2	0	GO:0005515,GO:0006468,GO:0004672	ATCLV1,CLV1,FAS3,FLO5	Leucine-rich receptor-like protein kinase family protein	receptor protein kinase CLAVATA1 precursor, putative, expressed
sbi-miR6225-5p	Pavir.1KG306500.1	0	GO:0008270,GO:0005515	ATL31,CNI1	carbon/nitrogen insensitive 1	zinc finger, C3HC4 type domain containing protein, expressed
sbi-miR6225-5p	Pavir.5KG394800.1	0	0	0	alpha/beta-Hydrolases superfamily protein	hydrolase, alpha/beta fold family domain containing protein, expressed
sbi-miR6225-5p	Pavir.5KG452300.1	0	GO:0016758,GO:0008152	UGT73B4	UDP-glycosyltransferase 73B4	anthocyanin 3-O-beta-glucosyltransferase, putative, expressed
sbi-miR6225-5p	Pavir.3KG367100.2	K05391	GO:0055085,GO:0016020,GO:0006811,GO:0005216	ATCNGC4,CNGC4,DND2,HLM1	cyclic nucleotide-gated cation channel 4	cyclic nucleotide-gated ion channel 2, putative, expressed
sbi-miR6225-5p	Pavir.3KG367100.4	K05391	GO:0055085,GO:0016020,GO:0006811,GO:0005216	ATCNGC4,CNGC4,DND2,HLM1	cyclic nucleotide-gated cation channel 4	cyclic nucleotide-gated ion channel 2, putative, expressed
sbi-miR6225-5p	Pavir.3KG367100.3	K05391	GO:0055085,GO:0016020,GO:0006811,GO:0005216	ATCNGC4,CNGC4,DND2,HLM1	cyclic nucleotide-gated cation channel 4	cyclic nucleotide-gated ion channel 2, putative, expressed
sbi-miR6225-5p	Pavir.3KG367100.1	K05391	GO:0055085,GO:0016020,GO:0006811,GO:0005216	ATCNGC4,CNGC4,DND2,HLM1	cyclic nucleotide-gated cation channel 4	cyclic nucleotide-gated ion channel 2, putative, expressed
sbi-miR6225-5p	Pavir.9KG466300.2	0	GO:0008152,GO:0003824	AAE7,ACN1	acyl-activating enzyme 7	AMP-binding enzyme, putative, expressed
sbi-miR6225-5p	Pavir.9KG199200.1	K13525	GO:0005524,GO:0009378,GO:0006310,GO:0006281	0	ATPase, AAA-type, CDC48 protein	cell division control protein 48 homolog E, putative, expressed
sbi-miR6225-5p	Pavir.2KG218300.3	0	0	0	0	expressed protein
sbi-miR6225-5p	Pavir.2KG306700.1	0	0	0	alpha/beta-Hydrolases superfamily protein	alpha/beta hydrolase fold, putative, expressed
sbi-miR6225-5p	Pavir.4NG315700.2	0	GO:0051087,GO:0001671	0	chaperone binding;ATPase activators	activator of 90 kDa heat shock protein ATPase homolog, putative, expressed
sbi-miR6225-5p	Pavir.2KG203700.1	0	GO:0016021	0	Low temperature and salt responsive protein family	OsRCI2-5 - Putative low temperature and salt responsive protein, expressed
sbi-miR6225-5p	Pavir.5NG586400.1	K14497	GO:0003824,GO:0006470,GO:0004722	HAI3	highly ABA-induced PP2C gene 3	protein phosphatase 2C, putative, expressed
sbi-miR6225-5p	Pavir.5NG385600.2	0	GO:0055114,GO:0046872,GO:0016491	AAO1,AO1,AOalpha,AT-AO1,ATAO,AtAO1	aldehyde oxidase 1	aldehyde oxidase, putative, expressed
sbi-miR6225-5p	Pavir.2KG222600.2	0	0	0	Thioesterase superfamily protein	thioesterase family protein, putative, expressed
sbi-miR6225-5p	Pavir.1NG517400.2	0	GO:0016020,GO:0004970	ATGLR2.7,GLR2.7	glutamate receptor 2.7	glutamate receptor, putative, expressed
sbi-miR6225-5p	Pavir.9KG253600.1	0	0	0	0	expressed protein
sbi-miR6225-5p	Pavir.7NG341400.2	K15095	GO:0016491,GO:0008152	0	NAD(P)-binding Rossmann-fold superfamily protein	short-chain dehydrogenase/reductase, putative, expressed
sbi-miR6225-5p	Pavir.7NG341400.3	K15095	GO:0016491,GO:0008152	0	NAD(P)-binding Rossmann-fold superfamily protein	short-chain dehydrogenase/reductase, putative, expressed
sbi-miR6225-5p	Pavir.7NG341400.1	K15095	GO:0016491,GO:0008152	0	NAD(P)-binding Rossmann-fold superfamily protein	short-chain dehydrogenase/reductase, putative, expressed
sbi-miR6225-5p	Pavir.1KG361500.2	0	0	0	Protein of unknown function (DUF3537)	extracellular ligand-gated ion channel, putative, expressed
sbi-miR156e	Pavir.2KG430000.1	0	GO:0005634,GO:0003677	SPL3	squamosa promoter binding protein-like 3	OsSPL13 - SBP-box gene family member, expressed
sbi-miR156e	Pavir.2NG503500.1	0	GO:0005634,GO:0003677	SPL4	squamosa promoter binding protein-like 4	OsSPL13 - SBP-box gene family member, expressed
sbi-miR156e	Pavir.5KG080500.1	0	GO:0008270,GO:0005515	0	RING/U-box superfamily protein	zinc finger, C3HC4 type domain containing protein, expressed
sbi-miR156e	Pavir.1NG069200.1	0	0	0	Protein of unknown function (DUF581)	DUF581 domain containing protein, expressed
sbi-miR156e	Pavir.4NG182300.1	K17710	0	0	protein kinase family protein	retrotransposon protein, putative, unclassified, expressed
sbi-miR156e	Pavir.4KG007400.2	0	0	0	glycine-rich protein	expressed protein
sbi-miR156e	Pavir.4KG007400.1	0	0	0	glycine-rich protein	expressed protein
sbi-miR156e	Pavir.4KG007400.3	0	0	0	glycine-rich protein	expressed protein
sbi-miR156e	Pavir.5KG766900.3	0	0	LRP1	Lateral root primordium (LRP) protein-related	LRP1, putative, expressed
sbi-miR156e	Pavir.5KG766900.2	0	0	LRP1	Lateral root primordium (LRP) protein-related	LRP1, putative, expressed
sbi-miR156e	Pavir.5KG766900.1	0	0	LRP1	Lateral root primordium (LRP) protein-related	LRP1, putative, expressed
sbi-miR156e	Pavir.3NG066900.1	0	0	0	Pentatricopeptide repeat (PPR-like) superfamily protein	pentatricopeptide, putative, expressed
sbi-miR156e	Pavir.7NG050800.1	0	GO:0008168,GO:0008033,GO:0006364,GO:0003723	ATFBR1,ATFIB1,FBR1,FIB1,SKIP7	fibrillarin 1	rRNA 2-O-methyltransferase fibrillarin 2, putative, expressed
sbi-miR156e	Pavir.3KG105000.1	K01507	GO:0006796,GO:0005737,GO:0004427,GO:0000287	AtPPa4,PPa4	pyrophosphorylase 4	soluble inorganic pyrophosphatase, putative, expressed
sbi-miR156e	Pavir.3KG105000.2	0	GO:0006796,GO:0005737,GO:0004427,GO:0000287	AtPPa4,PPa4	pyrophosphorylase 4	soluble inorganic pyrophosphatase, putative, expressed
sbi-miR156e	Pavir.5KG517800.1	0	0	0	0	0
sbi-miR156e	Pavir.3KG133100.1	0	GO:0043565,GO:0006355,GO:0003700	ATBZIP53,BZIP53	basic region/leucine zipper motif 53	CPuORF3 - conserved peptide uORF-containing transcript, expressed
sbi-miR156e	Pavir.5KG669400.1	K00600	GO:0016740	SHM7	serine hydroxymethyltransferase 7	serine hydroxymethyltransferase, mitochondrial precursor, putative, expressed
sbi-miR156e	Pavir.7KG243500.1	K03320	GO:0016020,GO:0015696,GO:0008519,GO:0072488	AMT1;1,ATAMT1,ATAMT1;1	ammonium transporter 1;1	ammonium transporter protein, putative, expressed
sbi-miR156e	Pavir.7NG329300.1	K15095	0	0	NAD(P)-binding Rossmann-fold superfamily protein	short-chain dehydrogenase/reductase, putative, expressed
sbi-miR156e	Pavir.8NG006600.1	0	0	ACT1,ATS1	phospholipid/glycerol acyltransferase family protein	acyltransferase, putative, expressed
sbi-miR156e	Pavir.8NG311100.1	K09422	0	AtMYB112,MYB112	myb domain protein 112	MYB family transcription factor, putative, expressed
sbi-miR156e	Pavir.8NG311100.2	0	0	AtMYB112,MYB112	myb domain protein 112	MYB family transcription factor, putative, expressed
sbi-miR156e	Pavir.8KG389700.1	0	0	AtMYB78,MYB78	myb domain protein 78	MYB family transcription factor, putative, expressed
sbi-miR156e	Pavir.4KG309300.1	K17710	0	0	protein kinase family protein	retrotransposon protein, putative, unclassified, expressed
sbi-miR156e	Pavir.5KG381000.1	0	0	0	DNAse I-like superfamily protein	expressed protein
sbi-miR156e	Pavir.3NG077700.1	0	0	0	0	0
sbi-miR156e	Pavir.7KG117100.3	0	GO:0016597,GO:0008152	ACR6	ACT domain repeat 6	ACT domain containing protein, expressed
sbi-miR156e	Pavir.6KG072800.1	0	0	0	0	expressed protein
sbi-miR156e	Pavir.8NG271200.4	0	GO:0016757,GO:0047262	GAUT4	galacturonosyltransferase 4	GAUT2/LGT2, putative, expressed
sbi-miR167a	Pavir.9KG263300.2	0	0	COR27	cold regulated gene 27	expressed protein
sbi-miR167a	Pavir.9KG263300.1	0	0	COR27	cold regulated gene 27	expressed protein
sbi-miR167a	Pavir.4KG022300.1	K07304	GO:0055114,GO:0008113,GO:0030091,GO:0016671,GO:0006979	0	Peptide methionine sulfoxide reductase family protein	peptide methionine sulfoxide reductase, putative, expressed
sbi-miR167a	Pavir.5KG600100.1	0	GO:0055085,GO:0016021	0	Auxin efflux carrier family protein	auxin efflux carrier component, putative, expressed
sbi-miR167a	Pavir.3KG411700.1	0	GO:0005515,GO:0006468,GO:0005524,GO:0004672	0	Leucine-rich repeat protein kinase family protein	receptor-like protein kinase 2 precursor, putative, expressed
sbi-miR167a	Pavir.4KG244700.1	K09495	GO:0005524,GO:0051082,GO:0006457	0	TCP-1/cpn60 chaperonin family protein	T-complex protein, putative, expressed
sbi-miR167a	Pavir.6KG376600.1	0	0	0	RING/U-box superfamily protein	zinc finger, C3HC4 type domain containing protein, expressed
sbi-miR167a	Pavir.4KG408000.1	0	GO:0006355,GO:0005634,GO:0003677,GO:0009725	ARF6	auxin response factor 6	auxin response factor, putative, expressed
sbi-miR167a	Pavir.1KG533200.1	0	0	0	Tetratricopeptide repeat (TPR)-like superfamily protein	tetratricopeptide repeat, putative, expressed
sbi-miR167a	Pavir.1KG532200.1	K03255	0	0	Tetratricopeptide repeat (TPR)-like superfamily protein	tetratricopeptide repeat domain containing protein, putative, expressed
sbi-miR167a	Pavir.3KG332900.2	0	0	BTI1,RTNLB1	VIRB2-interacting protein 1	reticulon domain containing protein, putative, expressed
sbi-miR167a	Pavir.5KG416800.1	0	0	ATO	splicing factor-related	ZOS3-17 - C2H2 zinc finger protein, expressed
sbi-miR167a	Pavir.9NG015400.1	0	0	0	pentatricopeptide (PPR) repeat-containing protein	PPR repeat domain containing protein, putative, expressed
sbi-miR167a	Pavir.J619400.1	0	GO:0016020,GO:0006810,GO:0005215	0	Major facilitator superfamily protein	peptide transporter PTR2, putative, expressed
sbi-miR167a	Pavir.5NG447500.2	0	GO:0008299	FPS1	farnesyl diphosphate synthase 1	polyprenyl synthetase, putative, expressed
sbi-miR167a	Pavir.2NG251200.1	0	0	0	Heavy metal transport/detoxification superfamily protein	heavy metal transport/detoxification protein, putative, expressed
sbi-miR167a	Pavir.3KG336300.2	K14484	GO:0006355,GO:0005634	IAA26,PAP1	phytochrome-associated protein 1	OsIAA18 - Auxin-responsive Aux/IAA gene family member, expressed
sbi-miR167a	Pavir.3KG336300.1	K14484	GO:0006355,GO:0005634	IAA26,PAP1	phytochrome-associated protein 1	OsIAA18 - Auxin-responsive Aux/IAA gene family member, expressed
sbi-miR167a	Pavir.2NG641900.1	0	0	0	0	0
sbi-miR167a	Pavir.5KG468400.1	0	GO:0043531	0	NB-ARC domain-containing disease resistance protein	expressed protein
sbi-miR167a	Pavir.5KG632900.1	K12657	GO:0055114,GO:0016491,GO:0008152	P5CS2	delta 1-pyrroline-5-carboxylate synthase 2	amino acid kinase, putative, expressed
sbi-miR156a	Pavir.2KG430000.1	0	GO:0005634,GO:0003677	SPL3	squamosa promoter binding protein-like 3	OsSPL13 - SBP-box gene family member, expressed
sbi-miR156a	Pavir.2NG503500.1	0	GO:0005634,GO:0003677	SPL4	squamosa promoter binding protein-like 4	OsSPL13 - SBP-box gene family member, expressed
sbi-miR156a	Pavir.5KG080500.1	0	GO:0008270,GO:0005515	0	RING/U-box superfamily protein	zinc finger, C3HC4 type domain containing protein, expressed
sbi-miR156a	Pavir.9NG567100.1	0	0	CID1,ERD15,LSR1	dehydration-induced protein (ERD15)	expressed protein
sbi-miR156a	Pavir.5NG424700.1	K12836	GO:0046872,GO:0005634,GO:0003723	ATU2AF35B,U2AF35B	Zinc finger C-x8-C-x5-C-x3-H type family protein	splicing factor U2AF, putative, expressed
sbi-miR156a	Pavir.2NG164600.1	0	0	0	0	0
sbi-miR156a	Pavir.5KG390800.1	0	0	0	0	0
sbi-miR156a	Pavir.1KG445600.1	0	0	AtPP2-A13,PP2-A13	phloem protein 2-A13	OsFBX58 - F-box domain containing protein, expressed
sbi-miR156a	Pavir.5KG700200.1	0	GO:0008152,GO:0003824	0	AMP-dependent synthetase and ligase family protein	AMP-binding domain containing protein, expressed
sbi-miR156a	Pavir.9KG411400.1	0	GO:0055114,GO:0020037,GO:0016705,GO:0005506	CYP709B2	cytochrome P450, family 709, subfamily B, polypeptide 2	cytochrome P450 72A1, putative, expressed
sbi-miR156a	Pavir.4KG192600.1	0	0	0	B12D protein	B12D protein, putative, expressed
sbi-miR156a	Pavir.3KG080700.1	0	GO:0009116,GO:0003824	0	Phosphorylase superfamily protein	phosphorylase domain containing protein, putative, expressed
sbi-miR156a	Pavir.1NG069200.1	0	0	0	Protein of unknown function (DUF581)	DUF581 domain containing protein, expressed
sbi-miR156a	Pavir.4NG182300.1	K17710	0	0	protein kinase family protein	retrotransposon protein, putative, unclassified, expressed
sbi-miR156a	Pavir.4KG007400.2	0	0	0	glycine-rich protein	expressed protein
sbi-miR156a	Pavir.4KG007400.1	0	0	0	glycine-rich protein	expressed protein
sbi-miR156a	Pavir.4KG007400.3	0	0	0	glycine-rich protein	expressed protein
sbi-miR156a	Pavir.7NG050800.1	0	GO:0008168,GO:0008033,GO:0006364,GO:0003723	ATFBR1,ATFIB1,FBR1,FIB1,SKIP7	fibrillarin 1	rRNA 2-O-methyltransferase fibrillarin 2, putative, expressed
sbi-miR156a	Pavir.4NG261400.1	K17499	GO:0003824,GO:0006470,GO:0004722	0	Protein phosphatase 2C family protein	protein phosphatase 2C, putative, expressed
sbi-miR156a	Pavir.5KG517800.1	0	0	0	0	0
sbi-miR156a	Pavir.3KG133100.1	0	GO:0043565,GO:0006355,GO:0003700	ATBZIP53,BZIP53	basic region/leucine zipper motif 53	CPuORF3 - conserved peptide uORF-containing transcript, expressed
sbi-miR156a	Pavir.8NG043200.2	0	GO:0016757	0	Glycosyltransferase family 61 protein	glycosyltransferase protein, putative, expressed
sbi-miR156a	Pavir.8NG043200.1	0	GO:0016757	0	Glycosyltransferase family 61 protein	glycosyltransferase protein, putative, expressed
sbi-miR156a	Pavir.6NG205500.1	0	0	0	SEC14 cytosolic factor family protein / phosphoglyceride transfer family protein	SEC14 cytosolic factor family protein, putative, expressed
sbi-miR156a	Pavir.9KG090400.1	K11982	GO:0008270,GO:0005515	ATCRT1	RING/U-box superfamily protein	zinc finger, C3HC4 type domain containing protein, expressed
sbi-miR156a	Pavir.8NG311100.1	K09422	0	AtMYB112,MYB112	myb domain protein 112	MYB family transcription factor, putative, expressed
sbi-miR395b	Pavir.5KG357500.1	0	0	ANTR2,PHT4;4	Major facilitator superfamily protein	transporter, major facilitator family, putative, expressed
sbi-miR395b	Pavir.3KG205300.4	0	0	ELF3,PYK20	hydroxyproline-rich glycoprotein family protein	ELF3 protein, putative, expressed
sbi-miR395b	Pavir.3KG205300.2	0	0	ELF3,PYK20	hydroxyproline-rich glycoprotein family protein	ELF3 protein, putative, expressed
sbi-miR395b	Pavir.3KG205300.3	0	0	ELF3,PYK20	hydroxyproline-rich glycoprotein family protein	ELF3 protein, putative, expressed
sbi-miR395b	Pavir.3KG205300.1	K12125	0	ELF3,PYK20	hydroxyproline-rich glycoprotein family protein	ELF3 protein, putative, expressed
sbi-miR395b	Pavir.3NG121700.1	0	0	0	Ribosomal protein L1p/L10e family	L1P family of ribosomal proteins domain containing protein, expressed
sbi-miR395b	Pavir.3NG112900.1	K02863	0	0	Ribosomal protein L1p/L10e family	L1P family of ribosomal proteins domain containing protein, expressed
sbi-miR395b	Pavir.9NG614100.1	0	0	0	haloacid dehalogenase-like hydrolase family protein	HAD-superfamily hydrolase, subfamily IA, variant 3 containing protein, expressed
sbi-miR395b	Pavir.1KG131500.1	0	GO:0055114,GO:0020037,GO:0016705,GO:0005506	CYP75B1,D501,TT7	Cytochrome P450 superfamily protein	cytochrome P450, putative, expressed
sbi-miR395b	Pavir.9NG564400.1	0	0	0	0	0
sbi-miR395b	Pavir.8KG025700.1	0	GO:0005515	0	Transducin family protein / WD-40 repeat family protein	WD domain, G-beta repeat domain containing protein, expressed
sbi-miR395b	Pavir.1NG016700.1	0	0	0	0	0
sbi-miR395b	Pavir.9NG304400.2	0	GO:0016020,GO:0006810,GO:0005215	ATPTR3,PTR3	peptide transporter 3	peptide transporter PTR3-A, putative, expressed
sbi-miR395b	Pavir.J322100.1	K03695	GO:0016887,GO:0005524,GO:0019538	ATHSP101,HOT1,HSP101	heat shock protein 101	heat shock protein 101, putative, expressed
sbi-miR395b	Pavir.4NG293900.1	K05387	GO:0016020,GO:0004970	ATGLR3.4,GLR3.4,GLUR3	glutamate receptor 3.4	glutamate receptor, putative, expressed
sbi-miR395b	Pavir.4NG293900.2	0	GO:0016020,GO:0004970	ATGLR3.4,GLR3.4,GLUR3	glutamate receptor 3.4	glutamate receptor, putative, expressed
sbi-miR395b	Pavir.4NG293900.3	0	0	ATGLR3.5,GLR3.5,GLR6	glutamate receptor 3.5	glutamate receptor, putative, expressed
sbi-miR395b	Pavir.9KG070600.1	K03010	GO:0006351,GO:0003899,GO:0003677,GO:0032549	EMB1989,NRPB2,RPB2	DNA-directed RNA polymerase family protein	DNA-directed RNA polymerase II subunit RPB2, putative, expressed
sbi-miR395b	Pavir.2KG221300.3	0	0	0	0	0
sbi-miR395b	Pavir.2KG221300.2	0	0	0	0	0
sbi-miR395b	Pavir.2NG252100.1	K03687	GO:0051087,GO:0042803,GO:0006457,GO:0000774	0	Co-chaperone GrpE family protein	co-chaperone GrpE protein, putative, expressed
sbi-miR395b	Pavir.8KG014900.1	0	0	0	0	0
sbi-miR395b	Pavir.5NG494400.1	0	GO:0006468,GO:0004672	0	Protein kinase superfamily protein	protein kinase domain containing protein, expressed
sbi-miR395b	Pavir.5KG606500.1	0	GO:0030163	0	Ribosomal protein L12/ ATP-dependent Clp protease adaptor protein ClpS family protein	ATP-dependent Clp protease adaptor protein ClpS containing protein, expressed
sbi-miR395b	Pavir.5NG221800.1	K08678	GO:0055114,GO:0016616,GO:0006694,GO:0003854	ATUXS2,AUD1,UXS2	NAD(P)-binding Rossmann-fold superfamily protein	NAD dependent epimerase/dehydratase family domain containing protein, expressed
